# Supplementary material for: Comprehensive benchmarking and guidelines of mosaic variant calling strategies
Source: Nat Methods. 2023 Oct 12;20(12):2058–67. doi: 10.1038/s41592-023-02043-2 (PMC10703685; doi:10.1038/s41592-023-02043-2)
Supplement: Supplementary file 4 — Supplementary Table 1. Number and VAFs of controls. Supplementary Table 2. Mosaic variant detection performance in a single sample. Supplementary Table 3. Shared mosaic variant detection performance. Supplementary Table 4. Evaluation of features. Supplementary Table 5. Evaluation of filter efficiencies. [file 41592_2023_2043_MOESM4_ESM.xlsx]

## Sheet: Sup. Table 1
Supplementary Table 1. Number and variant allele frequencies of controls
Category	Product	VAF of variant set (Het% / Hom%)					# SNV	# INDEL	Total		Number of negative controls
		V1	V2	V3	V4	V5
Variant set	Number of SNV (het / hom)	2,518 / 116	5,637 / 313	1,915 / 165	1,954 / 117	5,357 / 311	18403	-	18403		Ref. hom			33093574
	Number of INDEL (het / hom)	60 / 3	155 / 10	51 / 7	42 / 6	127 / 9	-	470	470		Germline	SNV	Het	10774
M1	M1-1	4.0 / 8.0	1.0 / 2.0	-	-	-	8584	228	8812				Hom	7050
	M1-2	4.0 / 8.0	3.0 / 6.0	-	-	-	8584	228	8812			INDEL	Het	211
	M1-3	4.0 / 8.0	25.0 / 50.0	-	-	-	8584	228	8812				Hom	116
	M1-4	9.6 / 19.2	1.0 / 2.0	-	-	-	8584	228	8812
	M1-5	9.6 / 19.2	3.0 / 6.0	-	-	-	8584	228	8812
	M1-6	9.6 / 19.2	25.0 / 50.0	-	-	-	8584	228	8812
	M1-7	28.0 / 56.0	1.0 / 2.0	-	-	-	8584	228	8812
	M1-8	28.0 / 56.0	3.0 / 6.0	-	-	-	8584	228	8812
	M1-9	4.0 / 8.0	0.5 / 1.0	-	-	-	8584	228	8812
M2	M2-1	4.0 / 8.0	-	5.0 / 10.0	0.5 / 1.0	-	6785	169	6954
	M2-2	4.0 / 8.0	-	5.0 / 10.0	3.0 / 6.0	-	6785	169	6954
	M2-3	4.0 / 8.0	-	8.0 / 16.0	0.5 / 1.0	-	6785	169	6954
	M2-4	4.0 / 8.0	-	8.0 / 16.0	3.0 / 6.0	-	6785	169	6954
	M2-5	9.6 / 19.2	-	5.0 / 10.0	0.5 / 1.0	-	6785	169	6954
	M2-6	9.6 / 19.2	-	5.0 / 10.0	3.0 / 6.0	-	6785	169	6954
	M2-7	9.6 / 19.2	-	8.0 / 16.0	0.5 / 1.0	-	6785	169	6954
	M2-8	9.6 / 19.2	-	8.0 / 16.0	3.0 / 6.0	-	6785	169	6954
	M2-9	28.0 / 56.0	-	5.0 / 10.0	0.5 / 1.0	-	6785	169	6954
	M2-10	28.0 / 56.0	-	5.0 / 10.0	3.0 / 6.0	-	6785	169	6954
	M2-11	28.0 / 56.0	-	8.0 / 16.0	0.5 / 1.0	-	6785	169	6954
	M2-12	28.0 / 56.0	-	8.0 / 16.0	3.0 / 6.0	-	6785	169	6954
M3	M3-1	4.0 / 8.0	-	7.5 / 15.0	-	1.0 / 2.0	10382	257	10639
	M3-2	4.0 / 8.0	-	7.5 / 15.0	-	2.0 / 4.0	10382	257	10639
	M3-3	4.0 / 8.0	-	7.5 / 15.0	-	4.0 / 8.0	10382	257	10639
	M3-4	4.0 / 8.0	-	12.0 / 24.0	-	1.0 / 2.0	10382	257	10639
	M3-5	4.0 / 8.0	-	12.0 / 24.0	-	2.0 / 4.0	10382	257	10639
	M3-6	4.0 / 8.0	-	12.0 / 24.0	-	4.0 / 8.0	10382	257	10639
	M3-7	9.6 / 19.2	-	7.5 / 15.0	-	1.0 / 2.0	10382	257	10639
	M3-8	9.6 / 19.2	-	7.5 / 15.0	-	2.0 / 4.0	10382	257	10639
	M3-9	9.6 / 19.2	-	7.5 / 15.0	-	4.0 / 8.0	10382	257	10639
	M3-10	9.6 / 19.2	-	16.0 / 32.0	-	1.0 / 2.0	10382	257	10639
	M3-11	9.6 / 19.2	-	16.0 / 32.0	-	2.0 / 4.0	10382	257	10639
	M3-12	9.6 / 19.2	-	16.0 / 32.0	-	4.0 / 8.0	10382	257	10639
	M3-13	28.0 / 56.0	-	10.0 / 20.0	-	1.0 / 2.0	10382	257	10639
	M3-14	28.0 / 56.0	-	10.0 / 20.0	-	2.0 / 4.0	10382	257	10639
	M3-15	28.0 / 56.0	-	10.0 / 20.0	-	4.0 / 8.0	10382	257	10639
	M3-16	28.0 / 56.0	-	16.0 / 32.0	-	1.0 / 2.0	10382	257	10639
	M3-17	28.0 / 56.0	-	16.0 / 32.0	-	2.0 / 4.0	10382	257	10639
	M3-18	28.0 / 56.0	-	16.0 / 32.0	-	4.0 / 8.0	10382	257	10639
Total							345552	8706	354258

## Sheet: Sup. Table 2
Supplementary Table 2. Mosaic variant detection performance in a single sample
SNV											INDEL
Tool	Depth	VAF Range (%)	Total variant count	True Positive	False Positive	Sensitivity	Recalibrated Precision	F1-score			Tool	Depth	VAF Range (%)	Total variant count	True Positive	False Positive	Sensitivity	Recalibrated Precision	F1-score
MH	1,100X	< 1	17361	0	0	0	0	N/A			MF	1,100X	< 1	407	13	486	0.031941	0.0260521	0.000648506
1.MH	1,100X	1 ≤ VAF < 2	50068	5	0	9.98642e-05	1	0.000199708					1 ≤ VAF < 2	1273	509	201	0.399843	0.716901	0.055966
1.MH	1,100X	2 ≤ VAF < 3	34947	96	0	0.00274702	1	0.00547898					2 ≤ VAF < 4	1563	878	48	0.56174	0.948164	0.276134
1.MH	1,100X	3 ≤ VAF < 4	28635	1259	0	0.0439672	1	0.0842309					4 ≤ VAF < 5	1656	957	1	0.577899	0.998956	0.710302
1.MH	1,100X	4 ≤ VAF < 7.5	82391	9702	0	0.117756	1	0.2107					5 ≤ VAF < 9.6	1080	671	6	0.621296	0.991137	0.598899
1.MH	1,100X	7.5 ≤ VAF < 9.6	26470	12202	0	0.460975	1	0.631051					9.6 ≤ VAF < 16	1170	679	1	0.580342	0.998529	0.703397
1.MH	1,100X	9.6 ≤ VAF < 25	61182	31018	0	0.506979	1	0.672842					≥ 16	1557	751	1	0.482338	0.99867	0.628549
1.MH	1,100X	≥ 25	44498	14861	0	0.33397	1	0.500716			MT2	1,100X	< 1	407	9	43	0.022113	0.173077	0.00458471
MF	1,100X	< 1	17361	179	364	0.0103105	0.00194185	0.00326818			4.MT	1,100X	1 ≤ VAF < 2	1273	496	148	0.389631	0.770186	0.0716233
		1 ≤ VAF < 2	50068	17890	313	0.357314	0.184432	0.243288			4.MT	1,100X	2 ≤ VAF < 4	1563	905	208	0.579015	0.813118	0.0930733
		2 ≤ VAF < 3	34947	27749	73	0.794031	0.600631	0.683921			4.MT	1,100X	4 ≤ VAF < 5	1656	1048	33	0.63285	0.969473	0.388307
		3 ≤ VAF < 4	28635	24470	65	0.854549	0.598307	0.703831			4.MT	1,100X	5 ≤ VAF < 9.6	1080	663	75	0.613889	0.898374	0.16859
		4 ≤ VAF < 7.5	82391	74923	84	0.909359	0.779198	0.839262			4.MT	1,100X	9.6 ≤ VAF < 16	1170	776	33	0.663248	0.959209	0.334498
		7.5 ≤ VAF < 9.6	26470	24345	12	0.91972	0.889218	0.904212			4.MT	1,100X	≥ 16	1557	1198	1304	0.769428	0.478817	0.0219413
		9.6 ≤ VAF < 25	61182	56677	7	0.926367	0.969729	0.947552			HC20	1,100X	< 1	407	0	0	0	0	N/A
		≥ 25	44498	37202	0	0.836038	1	0.910698			7.HC20	1,100X	1 ≤ VAF < 2	1273	1	0	0.000785546	1	0.00156986
DM	1,100X	< 1	17361	0	0	0	0	N/A			7.HC20	1,100X	2 ≤ VAF < 4	1563	7	0	0.00447857	1	0.0089172
14.DM	1,100X	1 ≤ VAF < 2	50068	276	21	0.0055125	0.0494291	0.00991883			7.HC20	1,100X	4 ≤ VAF < 5	1656	12	0	0.00724638	1	0.0143885
14.DM	1,100X	2 ≤ VAF < 3	34947	2317	21	0.0663004	0.303879	0.108852			7.HC20	1,100X	5 ≤ VAF < 9.6	1080	401	17	0.371296	0.95933	0.279568
14.DM	1,100X	3 ≤ VAF < 4	28635	373	31	0.013026	0.0454421	0.0202479			7.HC20	1,100X	9.6 ≤ VAF < 16	1170	834	9	0.712821	0.989324	0.609055
14.DM	1,100X	4 ≤ VAF < 7.5	82391	13486	79	0.163683	0.40313	0.23283			7.HC20	1,100X	≥ 16	1557	1482	8621	0.95183	0.146689	0.00419372
14.DM	1,100X	7.5 ≤ VAF < 9.6	26470	5453	20	0.206007	0.518938	0.294932			HC200	1,100X	< 1	407	0	0	0	0	N/A
14.DM	1,100X	9.6 ≤ VAF < 25	61182	12188	26	0.199209	0.649697	0.304923			12.HC200	1,100X	1 ≤ VAF < 2	1273	2	0	0.00157109	1	0.00313725
14.DM	1,100X	≥ 25	44498	1319	4	0.0296418	0.566094	0.0563338			12.HC200	1,100X	2 ≤ VAF < 4	1563	13	0	0.00831734	1	0.0164975
MT2	1,100X	< 1	17361	293	149	0.0168769	0.00772013	0.0105941			12.HC200	1,100X	4 ≤ VAF < 5	1656	36	7	0.0217391	0.837209	0.0318104
4.MT	1,100X	1 ≤ VAF < 2	50068	30306	399	0.605297	0.231073	0.334464			12.HC200	1,100X	5 ≤ VAF < 9.6	1080	484	85	0.448148	0.850615	0.113848
4.MT	1,100X	2 ≤ VAF < 3	34947	30704	159	0.878588	0.433114	0.580206			12.HC200	1,100X	9.6 ≤ VAF < 16	1170	917	14	0.783761	0.984962	0.567834
4.MT	1,100X	3 ≤ VAF < 4	28635	26403	61	0.922053	0.631337	0.749492			12.HC200	1,100X	≥ 16	1557	1515	9094	0.973025	0.142803	0.00406485
4.MT	1,100X	4 ≤ VAF < 7.5	82391	77144	106	0.936316	0.74223	0.828052			MF	500X	< 1	407	13	285	0.031941	0.0436242	0.00109776
4.MT	1,100X	7.5 ≤ VAF < 9.6	26470	24983	16	0.943823	0.860681	0.900337			3.MF	500X	1 ≤ VAF < 2	1273	306	198	0.240377	0.607143	0.0344949
4.MT	1,100X	9.6 ≤ VAF < 25	61182	58013	5	0.948204	0.978681	0.963201			3.MF	500X	2 ≤ VAF < 4	1563	707	70	0.452335	0.90991	0.177102
4.MT	1,100X	≥ 25	44498	42479	58814	0.954627	0.00284946	0.00568197			3.MF	500X	4 ≤ VAF < 5	1656	862	4	0.520531	0.995381	0.606078
HC20	1,100X	< 1	17361	0	0	0	0	N/A			3.MF	500X	5 ≤ VAF < 9.6	1080	627	3	0.580556	0.995238	0.642454
7.HC20	1,100X	1 ≤ VAF < 2	50068	1	0	1.99728e-05	1	3.99449e-05			3.MF	500X	9.6 ≤ VAF < 16	1170	663	3	0.566667	0.995495	0.638147
7.HC20	1,100X	2 ≤ VAF < 3	34947	7	0	0.000200303	1	0.000400526			3.MF	500X	≥ 16	1557	747	2	0.479769	0.99733	0.60553
7.HC20	1,100X	3 ≤ VAF < 4	28635	13	1	0.00045399	0.0489182	0.000899631			MT2	500X	< 1	407	7	18	0.017199	0.28	0.0074336
7.HC20	1,100X	4 ≤ VAF < 7.5	82391	209	10	0.00253668	0.0763749	0.00491028			4.MT	500X	1 ≤ VAF < 2	1273	290	68	0.227808	0.810056	0.0815312
7.HC20	1,100X	7.5 ≤ VAF < 9.6	26470	4325	5	0.163393	0.773876	0.269817			4.MT	500X	2 ≤ VAF < 4	1563	709	164	0.453615	0.812142	0.0905531
7.HC20	1,100X	9.6 ≤ VAF < 25	61182	31214	4	0.510183	0.968627	0.668344			4.MT	500X	4 ≤ VAF < 5	1656	945	29	0.570652	0.970226	0.380414
7.HC20	1,100X	≥ 25	44498	44457	479668	0.999079	0.000366563	0.000732858			4.MT	500X	5 ≤ VAF < 9.6	1080	646	76	0.598148	0.894737	0.162928
HC200	1,100X	< 1	17361	0	0	0	0	N/A			4.MT	500X	9.6 ≤ VAF < 16	1170	747	39	0.638462	0.950382	0.292908
12.HC200	1,100X	1 ≤ VAF < 2	50068	6	0	0.000119837	1	0.000239645			4.MT	500X	≥ 16	1557	1130	1244	0.725755	0.47599	0.0216818
12.HC200	1,100X	2 ≤ VAF < 3	34947	18	0	0.000515066	1	0.0010296			HC20	500X	< 1	407	0	0	0	0	N/A
12.HC200	1,100X	3 ≤ VAF < 4	28635	44	0	0.00153658	1	0.00306845			7.HC20	500X	1 ≤ VAF < 2	1273	4	0	0.00314218	1	0.00626468
12.HC200	1,100X	4 ≤ VAF < 7.5	82391	442	283	0.00536466	0.00614143	0.00572683			7.HC20	500X	2 ≤ VAF < 4	1563	16	0	0.0102367	1	0.020266
12.HC200	1,100X	7.5 ≤ VAF < 9.6	26470	5990	97	0.226294	0.19635	0.210261			7.HC20	500X	4 ≤ VAF < 5	1656	45	0	0.0271739	1	0.0529101
12.HC200	1,100X	9.6 ≤ VAF < 25	61182	35777	25	0.584763	0.849896	0.692831			7.HC20	500X	5 ≤ VAF < 9.6	1080	399	56	0.369444	0.876923	0.131895
12.HC200	1,100X	≥ 25	44498	44442	479038	0.998742	0.000366921	0.000733573			7.HC20	500X	9.6 ≤ VAF < 16	1170	790	35	0.675214	0.957576	0.328002
MH	500X	< 1	17361	0	0	0	0	N/A			7.HC20	500X	≥ 16	1557	1474	8315	0.946692	0.150577	0.00432395
1.MH	500X	1 ≤ VAF < 2	50068	51	0	0.00101861	1	0.00203516			HC200	500X	< 1	407	0	0	0	0	N/A
1.MH	500X	2 ≤ VAF < 3	34947	374	0	0.0107019	1	0.0211772			12.HC200	500X	1 ≤ VAF < 2	1273	8	0	0.00628437	1	0.0124902
1.MH	500X	3 ≤ VAF < 4	28635	1561	0	0.0545137	1	0.103391			12.HC200	500X	2 ≤ VAF < 4	1563	37	1	0.0236724	0.973684	0.0440049
1.MH	500X	4 ≤ VAF < 7.5	82391	11117	1	0.13493	0.97777	0.237135			12.HC200	500X	4 ≤ VAF < 5	1656	104	10	0.0628019	0.912281	0.0807359
1.MH	500X	7.5 ≤ VAF < 9.6	26470	11994	0	0.453117	1	0.623648			12.HC200	500X	5 ≤ VAF < 9.6	1080	525	150	0.486111	0.777778	0.075815
1.MH	500X	9.6 ≤ VAF < 25	61182	30947	0	0.505819	1	0.671819			12.HC200	500X	9.6 ≤ VAF < 16	1170	918	42	0.784615	0.95625	0.332822
1.MH	500X	≥ 25	44498	5618	0	0.126253	1	0.2242			12.HC200	500X	≥ 16	1557	1502	8660	0.964676	0.147806	0.00423114
MF	500X	< 1	17361	169	311	0.00973446	0.00214537	0.00351588			MF	250X	< 1	407	6	132	0.014742	0.0434783	0.00107256
3.MF	500X	1 ≤ VAF < 2	50068	16039	508	0.320344	0.111046	0.164922			3.MF	250X	1 ≤ VAF < 2	1273	165	146	0.129615	0.530547	0.024708
3.MF	500X	2 ≤ VAF < 3	34947	25285	205	0.723524	0.327956	0.451333			3.MF	250X	2 ≤ VAF < 4	1563	482	92	0.308381	0.839721	0.10089
3.MF	500X	3 ≤ VAF < 4	28635	23194	134	0.809988	0.406467	0.541299			3.MF	250X	4 ≤ VAF < 5	1656	662	11	0.399758	0.983655	0.411701
3.MF	500X	4 ≤ VAF < 7.5	82391	74201	135	0.900596	0.685002	0.778142			3.MF	250X	5 ≤ VAF < 9.6	1080	586	10	0.542593	0.983221	0.472143
3.MF	500X	7.5 ≤ VAF < 9.6	26470	25161	24	0.950548	0.805745	0.872177			3.MF	250X	9.6 ≤ VAF < 16	1170	617	0	0.52735	1	0.690543
3.MF	500X	9.6 ≤ VAF < 25	61182	58559	17	0.957128	0.931641	0.944213			3.MF	250X	≥ 16	1557	658	4	0.422608	0.993958	0.5178
3.MF	500X	≥ 25	44498	35281	0	0.792867	1	0.884468			MT2	250X	< 1	407	2	3	0.004914	0.4	0.00611724
DM	500X	< 1	17361	1	21	5.76004e-05	0.000188368	8.82233e-05			4.MT	250X	1 ≤ VAF < 2	1273	135	20	0.106049	0.870968	0.0887983
14.DM	500X	1 ≤ VAF < 2	50068	1232	192	0.0246065	0.0247588	0.0246825			4.MT	250X	2 ≤ VAF < 4	1563	457	78	0.292386	0.854206	0.108976
14.DM	500X	2 ≤ VAF < 3	34947	5561	83	0.159127	0.209539	0.180886			4.MT	250X	4 ≤ VAF < 5	1656	735	46	0.443841	0.941101	0.239181
14.DM	500X	3 ≤ VAF < 4	28635	714	76	0.0249345	0.035838	0.0294081			4.MT	250X	5 ≤ VAF < 9.6	1080	567	82	0.525	0.873652	0.13596
14.DM	500X	4 ≤ VAF < 7.5	82391	24883	185	0.302011	0.347325	0.323087			4.MT	250X	9.6 ≤ VAF < 16	1170	707	35	0.604274	0.95283	0.298687
14.DM	500X	7.5 ≤ VAF < 9.6	26470	9739	56	0.367926	0.407609	0.386752			4.MT	250X	≥ 16	1557	1065	1210	0.684008	0.468132	0.0210071
14.DM	500X	9.6 ≤ VAF < 25	61182	22864	37	0.373705	0.709715	0.489605			HC20	250X	< 1	407	0	0	0	0	N/A
14.DM	500X	≥ 25	44498	5027	0	0.112971	1	0.203009			7.HC20	250X	1 ≤ VAF < 2	1273	6	0	0.00471328	1	0.00938233
MT2	500X	< 1	17361	161	47	0.00927366	0.0133718	0.0109519			7.HC20	250X	2 ≤ VAF < 4	1563	36	0	0.0230326	1	0.0450281
4.MT	500X	1 ≤ VAF < 2	50068	18578	333	0.371055	0.180819	0.243149			7.HC20	250X	4 ≤ VAF < 5	1656	101	0	0.0609903	1	0.114969
4.MT	500X	2 ≤ VAF < 3	34947	25731	261	0.736286	0.280604	0.406346			7.HC20	250X	5 ≤ VAF < 9.6	1080	393	82	0.363889	0.827368	0.096245
4.MT	500X	3 ≤ VAF < 4	28635	23537	129	0.821966	0.419242	0.55527			7.HC20	250X	9.6 ≤ VAF < 16	1170	753	32	0.64359	0.959236	0.332072
4.MT	500X	4 ≤ VAF < 7.5	82391	73631	209	0.893678	0.582267	0.70512			7.HC20	250X	≥ 16	1557	1434	7741	0.921002	0.156294	0.00451733
4.MT	500X	7.5 ≤ VAF < 9.6	26470	24838	25	0.938345	0.797195	0.86203			HC200	250X	< 1	407	0	0	0	0	N/A
4.MT	500X	9.6 ≤ VAF < 25	61182	57972	33	0.947534	0.874221	0.909402			12.HC200	250X	1 ≤ VAF < 2	1273	13	0	0.0102121	1	0.0202177
4.MT	500X	≥ 25	44498	42541	58847	0.95602	0.00285202	0.00568706			12.HC200	250X	2 ≤ VAF < 4	1563	89	1	0.0569418	0.988889	0.102675
HC20	500X	< 1	17361	0	0	0	0	N/A			12.HC200	250X	4 ≤ VAF < 5	1656	219	40	0.132246	0.84556	0.0852107
7.HC20	500X	1 ≤ VAF < 2	50068	10	0	0.000199728	1	0.000399377			12.HC200	250X	5 ≤ VAF < 9.6	1080	540	331	0.5	0.619977	0.0377101
7.HC20	500X	2 ≤ VAF < 3	34947	21	0	0.00060091	1	0.0012011			12.HC200	250X	9.6 ≤ VAF < 16	1170	891	45	0.761538	0.951923	0.310759
7.HC20	500X	3 ≤ VAF < 4	28635	67	1	0.00233979	0.209539	0.00462791			12.HC200	250X	≥ 16	1557	1462	8079	0.938985	0.153233	0.00441353
7.HC20	500X	4 ≤ VAF < 7.5	82391	501	45	0.00608076	0.0421904	0.0106295			MF	125X	< 1	407	3	37	0.00737101	0.075	0.00174911
7.HC20	500X	7.5 ≤ VAF < 9.6	26470	5189	78	0.196033	0.208364	0.202011			3.MF	125X	1 ≤ VAF < 2	1273	83	156	0.0652003	0.34728	0.0117812
7.HC20	500X	9.6 ≤ VAF < 25	61182	31856	76	0.520676	0.623832	0.567605			3.MF	125X	2 ≤ VAF < 4	1563	312	138	0.199616	0.693333	0.0474888
7.HC20	500X	≥ 25	44498	44441	449723	0.998719	0.000390821	0.000781336			3.MF	125X	4 ≤ VAF < 5	1656	484	22	0.292271	0.956522	0.245944
HC200	500X	< 1	17361	0	0	0	0	N/A			3.MF	125X	5 ≤ VAF < 9.6	1080	469	24	0.434259	0.951318	0.26738
12.HC200	500X	1 ≤ VAF < 2	50068	38	0	0.000758968	1	0.00151678			3.MF	125X	9.6 ≤ VAF < 16	1170	553	0	0.47265	1	0.641904
12.HC200	500X	2 ≤ VAF < 3	34947	107	0	0.00306178	1	0.00610487			3.MF	125X	≥ 16	1557	545	3	0.350032	0.994526	0.464444
12.HC200	500X	3 ≤ VAF < 4	28635	270	5	0.00942902	0.176039	0.0178993			MT2	125X	< 1	407	2	0	0.004914	1	0.00977995
12.HC200	500X	4 ≤ VAF < 7.5	82391	1645	703	0.0199658	0.00917312	0.0125707			4.MT	125X	1 ≤ VAF < 2	1273	45	3	0.0353496	0.9375	0.0575856
12.HC200	500X	7.5 ≤ VAF < 9.6	26470	8515	563	0.321685	0.0564606	0.096061			4.MT	125X	2 ≤ VAF < 4	1563	241	34	0.154191	0.876364	0.105254
12.HC200	500X	9.6 ≤ VAF < 25	61182	39645	175	0.647985	0.472661	0.546608			4.MT	125X	4 ≤ VAF < 5	1656	455	30	0.274758	0.938144	0.199566
12.HC200	500X	≥ 25	44498	44427	449213	0.998404	0.000391141	0.000781976			4.MT	125X	5 ≤ VAF < 9.6	1080	405	96	0.375	0.808383	0.0868961
MH	250X	< 1	17361	0	0	0	0	N/A			4.MT	125X	9.6 ≤ VAF < 16	1170	606	42	0.517949	0.935185	0.232877
1.MH	250X	1 ≤ VAF < 2	50068	119	0	0.00237677	1	0.00474226			4.MT	125X	≥ 16	1557	948	1225	0.608863	0.436263	0.0184972
1.MH	250X	2 ≤ VAF < 3	34947	685	0	0.0196011	1	0.0384486			HC20	125X	< 1	407	0	0	0	0	N/A
1.MH	250X	3 ≤ VAF < 4	28635	1696	0	0.0592282	1	0.111833			7.HC20	125X	1 ≤ VAF < 2	1273	8	0	0.00628437	1	0.0124902
1.MH	250X	4 ≤ VAF < 7.5	82391	11155	0	0.135391	1	0.238492			7.HC20	125X	2 ≤ VAF < 4	1563	76	0	0.0486244	1	0.0927395
1.MH	250X	7.5 ≤ VAF < 9.6	26470	10498	0	0.3966	1	0.567951			7.HC20	125X	4 ≤ VAF < 5	1656	173	0	0.104469	1	0.189174
1.MH	250X	9.6 ≤ VAF < 25	61182	24123	37	0.394283	0.720633	0.509694			7.HC20	125X	5 ≤ VAF < 9.6	1080	369	133	0.341667	0.73506	0.0599718
1.MH	250X	≥ 25	44498	904	0	0.0203155	1	0.039822			7.HC20	125X	9.6 ≤ VAF < 16	1170	666	86	0.569231	0.885638	0.150403
MF	250X	< 1	17361	104	176	0.00599044	0.00233247	0.0033576			7.HC20	125X	≥ 16	1557	1339	7131	0.859987	0.158087	0.00457778
3.MF	250X	1 ≤ VAF < 2	50068	10246	555	0.204642	0.0680697	0.102159			HC200	125X	< 1	407	2	0	0.004914	1	0.00977995
3.MF	250X	2 ≤ VAF < 3	34947	18375	495	0.525796	0.128061	0.205959			12.HC200	125X	1 ≤ VAF < 2	1273	37	0	0.0290652	1	0.0564885
3.MF	250X	3 ≤ VAF < 4	28635	18232	473	0.636703	0.132324	0.219111			12.HC200	125X	2 ≤ VAF < 4	1563	189	2	0.120921	0.989529	0.197362
3.MF	250X	4 ≤ VAF < 7.5	82391	65056	424	0.789601	0.377745	0.511019			12.HC200	125X	4 ≤ VAF < 5	1656	347	96	0.209541	0.783296	0.0705322
3.MF	250X	7.5 ≤ VAF < 9.6	26470	24565	50	0.928032	0.660305	0.771605			12.HC200	125X	5 ≤ VAF < 9.6	1080	533	1309	0.493519	0.289359	0.0098279
3.MF	250X	9.6 ≤ VAF < 25	61182	57554	120	0.940702	0.654886	0.772195			12.HC200	125X	9.6 ≤ VAF < 16	1170	822	141	0.702564	0.853583	0.121761
3.MF	250X	≥ 25	44498	29144	6	0.654951	0.950539	0.775534			12.HC200	125X	≥ 16	1557	1368	7247	0.878613	0.158793	0.00460221
DM	250X	< 1	17361	3	19	0.000172801	0.000624317	0.000270682
14.DM	250X	1 ≤ VAF < 2	50068	2533	648	0.0505912	0.0152301	0.0234122
14.DM	250X	2 ≤ VAF < 3	34947	9729	550	0.278393	0.0654088	0.105929
14.DM	250X	3 ≤ VAF < 4	28635	1156	226	0.0403702	0.0198361	0.0266015
14.DM	250X	4 ≤ VAF < 7.5	82391	42098	486	0.510954	0.255241	0.340426
14.DM	250X	7.5 ≤ VAF < 9.6	26470	15958	139	0.602871	0.312349	0.411499
14.DM	250X	9.6 ≤ VAF < 25	61182	37537	171	0.61353	0.464813	0.528916
14.DM	250X	≥ 25	44498	16438	0	0.36941	1	0.539517
MT2	250X	< 1	17361	58	4	0.00334082	0.0542563	0.00629409
4.MT	250X	1 ≤ VAF < 2	50068	9918	132	0.198091	0.229154	0.212493
4.MT	250X	2 ≤ VAF < 3	34947	17953	342	0.513721	0.171974	0.257685
4.MT	250X	3 ≤ VAF < 4	28635	18011	218	0.628986	0.246353	0.35404
4.MT	250X	4 ≤ VAF < 7.5	82391	63867	725	0.77517	0.258455	0.387658
4.MT	250X	7.5 ≤ VAF < 9.6	26470	24106	92	0.910691	0.509006	0.653023
4.MT	250X	9.6 ≤ VAF < 25	61182	57008	196	0.931777	0.53505	0.679763
4.MT	250X	≥ 25	44498	42577	58740	0.95683	0.00285961	0.00570217
HC20	250X	< 1	17361	0	0	0	0	N/A
7.HC20	250X	1 ≤ VAF < 2	50068	17	0	0.000339538	1	0.000678846
7.HC20	250X	2 ≤ VAF < 3	34947	65	0	0.00185996	1	0.00371301
7.HC20	250X	3 ≤ VAF < 4	28635	185	2	0.00646063	0.267922	0.012617
7.HC20	250X	4 ≤ VAF < 7.5	82391	1260	68	0.0152929	0.0683038	0.0249906
7.HC20	250X	7.5 ≤ VAF < 9.6	26470	6245	159	0.235927	0.134497	0.171325
7.HC20	250X	9.6 ≤ VAF < 25	61182	32195	622	0.526217	0.169979	0.256956
7.HC20	250X	≥ 25	44498	44230	431519	0.993977	0.000405368	0.000810406
HC200	250X	< 1	17361	7	0	0.000403203	1	0.00080608
12.HC200	250X	1 ≤ VAF < 2	50068	139	0	0.00277622	1	0.00553708
12.HC200	250X	2 ≤ VAF < 3	34947	416	0	0.0119037	1	0.0235274
12.HC200	250X	3 ≤ VAF < 4	28635	794	12	0.0277283	0.207473	0.0489187
12.HC200	250X	4 ≤ VAF < 7.5	82391	4819	2263	0.0584894	0.00835483	0.0146211
12.HC200	250X	7.5 ≤ VAF < 9.6	26470	11357	1776	0.429052	0.0246762	0.0466684
12.HC200	250X	9.6 ≤ VAF < 25	61182	43255	977	0.706989	0.149057	0.246205
12.HC200	250X	≥ 25	44498	44249	431258	0.994404	0.000405788	0.000811244
MH	125X	< 1	17361	1	0	5.76004e-05	1	0.000115194
1.MH	125X	1 ≤ VAF < 2	50068	140	0	0.0027962	1	0.0055768
1.MH	125X	2 ≤ VAF < 3	34947	605	0	0.0173119	1	0.0340347
1.MH	125X	3 ≤ VAF < 4	28635	1276	0	0.0445609	1	0.0853198
1.MH	125X	4 ≤ VAF < 7.5	82391	7240	0	0.0878737	1	0.161551
1.MH	125X	7.5 ≤ VAF < 9.6	26470	5366	0	0.20272	1	0.337103
1.MH	125X	9.6 ≤ VAF < 25	61182	9711	5	0.158723	0.884849	0.269164
1.MH	125X	≥ 25	44498	204	0	0.00458448	1	0.00912711
MF	125X	< 1	17361	84	65	0.00483843	0.00508698	0.00495959
3.MF	125X	1 ≤ VAF < 2	50068	5400	385	0.107853	0.0525759	0.0706914
3.MF	125X	2 ≤ VAF < 3	34947	11014	740	0.315163	0.0556125	0.0945424
3.MF	125X	3 ≤ VAF < 4	28635	11827	1265	0.413026	0.0356712	0.0656708
3.MF	125X	4 ≤ VAF < 7.5	82391	48413	1395	0.587601	0.120731	0.200306
3.MF	125X	7.5 ≤ VAF < 9.6	26470	22012	98	0.831583	0.470528	0.600998
3.MF	125X	9.6 ≤ VAF < 25	61182	53277	529	0.870795	0.284932	0.42937
3.MF	125X	≥ 25	44498	22318	64	0.501551	0.579779	0.537835
DM	125X	< 1	17361	5	5	0.000288002	0.00394089	0.000536776
14.DM	125X	1 ≤ VAF < 2	50068	120	201	0.00239674	0.00235651	0.00237646
14.DM	125X	2 ≤ VAF < 3	34947	336	546	0.00961456	0.00242884	0.00387802
14.DM	125X	3 ≤ VAF < 4	28635	2873	918	0.100332	0.0122309	0.0218038
14.DM	125X	4 ≤ VAF < 7.5	82391	17033	509	0.206734	0.116918	0.149364
14.DM	125X	7.5 ≤ VAF < 9.6	26470	13800	137	0.521345	0.284966	0.368507
14.DM	125X	9.6 ≤ VAF < 25	61182	36618	149	0.598509	0.492987	0.540648
14.DM	125X	≥ 25	44498	16778	1	0.377051	0.985159	0.545371
MT2	125X	< 1	17361	56	0	0.00322562	1	0.0064305
4.MT	125X	1 ≤ VAF < 2	50068	4511	23	0.0900975	0.436932	0.14939
4.MT	125X	2 ≤ VAF < 3	34947	10283	188	0.294246	0.177907	0.221743
4.MT	125X	3 ≤ VAF < 4	28635	11359	246	0.396682	0.15447	0.222354
4.MT	125X	4 ≤ VAF < 7.5	82391	46912	1885	0.569383	0.0896386	0.154892
4.MT	125X	7.5 ≤ VAF < 9.6	26470	21626	394	0.817	0.178418	0.292877
4.MT	125X	9.6 ≤ VAF < 25	61182	53392	404	0.872675	0.34335	0.492808
4.MT	125X	≥ 25	44498	42400	58413	0.952852	0.00286365	0.00571014
HC20	125X	< 1	17361	0	0	0	0	N/A
7.HC20	125X	1 ≤ VAF < 2	50068	69	0	0.00137813	1	0.00275246
7.HC20	125X	2 ≤ VAF < 3	34947	235	0	0.00672447	1	0.0133591
7.HC20	125X	3 ≤ VAF < 4	28635	483	3	0.0168675	0.389124	0.0323334
7.HC20	125X	4 ≤ VAF < 7.5	82391	2937	283	0.0356471	0.0394412	0.0374483
7.HC20	125X	7.5 ≤ VAF < 9.6	26470	7201	485	0.272044	0.0554842	0.09217
7.HC20	125X	9.6 ≤ VAF < 25	61182	31523	2154	0.515233	0.0547325	0.0989534
7.HC20	125X	≥ 25	44498	43005	405787	0.966448	0.000419129	0.000837894
HC200	125X	< 1	17361	19	0	0.00109441	1	0.00218642
12.HC200	125X	1 ≤ VAF < 2	50068	531	0	0.0106056	1	0.0209886
12.HC200	125X	2 ≤ VAF < 3	34947	1436	0	0.0410908	1	0.078938
12.HC200	125X	3 ≤ VAF < 4	28635	2131	48	0.0744194	0.149408	0.099352
12.HC200	125X	4 ≤ VAF < 7.5	82391	11147	10977	0.135294	0.00400167	0.00777343
12.HC200	125X	7.5 ≤ VAF < 9.6	26470	13726	8657	0.518549	0.00623404	0.01232
12.HC200	125X	9.6 ≤ VAF < 25	61182	44859	3787	0.733206	0.0447684	0.0843845
12.HC200	125X	≥ 25	44498	43143	405676	0.969549	0.000420588	0.000840812

## Sheet: Sup. Table 3
Supplementary Table 3. Shared mosaic variant detection performance
Tool	M3 VAF range	M1,M2 VAF range	Total variant number	Sensitivity	Recalibrated Precision	F1-score
MH-ts	VL	VL	120864	0.002581	1	0.00514871
	VL	L	105756	0.034126	1	0.0659997
	VL	M	0	N/A	N/A	N/A
	VL	H	90648	0.013801	1	0.0272263
	L	VL	224274	0.088423	1	0.162479
	L	L	214734	0.31363	1	0.477501
	L	M	4872	0.371716	1	0.541972
	L	H	94824	0.1563	1	0.270345
	M	VL	103410	0.193357	1	0.324056
	M	L	120858	0.358313	1	0.527585
	M	M	16752	0.431531	1	0.602894
	M	H	4176	0	0	N/A
	H	VL	120864	0.009945	1	0.0196941
	H	L	117264	0.222626	1	0.364177
	H	M	10812	0.027747	1	0.0539958
	H	H	94824	0	0	N/A
MH-p	VL	VL	120864	0.051215	1	0.0974396
	VL	L	105756	0.051364	1	0.0977093
	VL	M	0	N/A	N/A	N/A
	VL	H	90648	0.051364	1	0.0977093
	L	VL	224274	0.47685	1	0.645766
	L	L	214734	0.47652	1	0.645464
	L	M	4872	0.477011	1	0.645914
	L	H	94824	0.48782	1	0.655751
	M	VL	103410	0.553805	1	0.712837
	M	L	120858	0.560807	1	0.718612
	M	M	16752	0.599511	1	0.749618
	M	H	4176	0.340278	1	0.507772
	H	VL	120864	0.654488	1	0.791167
	H	L	117264	0.628744	1	0.77206
	H	M	10812	0.38855	1	0.559649
	H	H	94824	0.400394	1	0.57183
MF-ts	VL	VL	120864	0.856475	0.951227	0.901368
	VL	L	105756	0.884536	0.991959	0.935173
	VL	M	0	N/A	N/A	N/A
	VL	H	90648	0.789549	1	0.8824
	L	VL	224274	0.873735	1	0.932613
	L	L	214734	0.89243	0.989559	0.938488
	L	M	4872	0.904762	0.85323	0.878241
	L	H	94824	0.763805	1	0.866088
	M	VL	103410	0.889488	1	0.941512
	M	L	120858	0.893023	1	0.943489
	M	M	16752	0.899952	0.983511	0.939878
	M	H	4176	0.002874	1	0.00573153
	H	VL	120864	0.848143	1	0.917833
	H	L	117264	0.834075	1	0.909532
	H	M	10812	0.45727	1	0.627571
	H	H	94824	0.780878	1	0.876958
DM-ts	VL	VL	120864	0.058562	0.848503	0.109562
	VL	L	105756	0.071419	0.937271	0.132725
	VL	M	0	N/A	N/A	N/A
	VL	H	90648	0.010624	1	0.0210246
	L	VL	224274	0.077321	0.884035	0.142204
	L	L	214734	0.088789	0.937837	0.16222
	L	M	4872	0.099754	0.490166	0.165772
	L	H	94824	0.013267	1	0.0261866
	M	VL	103410	0.099681	1	0.181291
	M	L	120858	0.101326	0.941692	0.182965
	M	M	16752	0.084826	0.412721	0.140728
	M	H	4176	0	0	N/A
	H	VL	120864	0.021379	1	0.041863
	H	L	117264	0.025984	1	0.0506519
	H	M	10812	0.006474	1	0.0128647
	H	H	94824	0.007941	1	0.0157569
MT2-ts	VL	VL	120864	0.915666	0.698501	0.792475
	VL	L	105756	0.929508	0.972495	0.950516
	VL	M	0	N/A	N/A	N/A
	VL	H	90648	0.931052	1	0.964295
	L	VL	224274	0.928124	0.944926	0.93645
	L	L	214734	0.939236	0.97914	0.958773
	L	M	4872	0.957718	1	0.978402
	L	H	94824	0.943759	1	0.971066
	M	VL	103410	0.932608	0.979464	0.955462
	M	L	120858	0.939052	0.988987	0.963373
	M	M	16752	0.946275	1	0.972396
	M	H	4176	0.954741	1	0.976847
	H	VL	120864	0.926066	1	0.961614
	H	L	117264	0.942992	1	0.97066
	H	M	10812	0.948853	1	0.973755
	H	H	94824	0.944698	0.000621597	0.00124238
MT2-p	VL	VL	120864	0.935125	0.0686251	0.127867
	VL	L	105756	0.101687	0.894843	0.182621
	VL	M	0	N/A	N/A	N/A
	VL	H	90648	0	0	N/A
	L	VL	224274	0.880517	0.713976	0.788549
	L	L	214734	0.09706	0.854864	0.174327
	L	M	4872	0	0	N/A
	L	H	94824	0	0	N/A
	M	VL	103410	0.804584	0.850202	0.826764
	M	L	120858	0.083826	0.909262	0.153501
	M	M	16752	0	0	N/A
	M	H	4176	0	0	N/A
	H	VL	120864	0.951772	1	0.97529
	H	L	117264	0.11851	1	0.211907
	H	M	10812	0	0	N/A
	H	H	94824	0	0	N/A
HC20-ts	VL	VL	120864	0	0	N/A
	VL	L	105756	5.7e-05	1	0.000113994
	VL	M	0	N/A	N/A	N/A
	VL	H	90648	6.6e-05	1	0.000131991
	L	VL	224274	0.001298	1	0.00259263
	L	L	214734	0.08239	1	0.152237
	L	M	4872	0.037562	1	0.0724043
	L	H	94824	0.273918	1	0.43004
	M	VL	103410	0.004941	1	0.00983341
	M	L	120858	0.285078	1	0.443674
	M	M	16752	0.958691	1	0.97891
	M	H	4176	0.997126	1	0.998561
	H	VL	120864	9.9e-05	1	0.00019798
	H	L	117264	0.193077	1	0.323662
	H	M	10812	0.986127	1	0.993015
	H	H	94824	0.999494	5.58e-05	0.00011157
HC200-ts	VL	VL	120864	4.1e-05	1	8.2e-05
	VL	L	105756	0.000643	1	0.00128517
	VL	M	0	N/A	N/A	N/A
	VL	H	90648	0.000728	1	0.00145494
	L	VL	224274	0.003607	0.516191	0.00716394
	L	L	214734	0.139638	0.855736	0.240097
	L	M	4872	0.075328	1	0.140102
	L	H	94824	0.37558	1	0.546068
	M	VL	103410	0.012146	1	0.0240005
	M	L	120858	0.37295	1	0.543283
	M	M	16752	0.975824	1	0.987764
	M	H	4176	0.997126	1	0.998561
	H	VL	120864	0.000695	1	0.00138904
	H	L	117264	0.279182	1	0.436501
	H	M	10812	0.994081	1	0.997032
	H	H	94824	0.998903	5.58e-05	0.00011151
M2S2MH	VL	VL	120864	0.068292	1	0.127853
	VL	L	105756	0.448797	1	0.619544
	VL	M	0	N/A	N/A	N/A
	VL	H	90648	0.283283	1	0.441497
	L	VL	224274	0.470465	1	0.639886
	L	L	214734	0.575293	1	0.730395
	L	M	4872	0.602011	1	0.751569
	L	H	94824	0.534063	1	0.696273
	M	VL	103410	0.56715	1	0.723798
	M	L	120858	0.619727	1	0.765224
	M	M	16752	0.649355	1	0.787405
	M	H	4176	0.498563	1	0.665388
	H	VL	120864	0.398315	1	0.569707
	H	L	117264	0.575036	1	0.730188
	H	M	10812	0.553829	1	0.712857
	H	H	94824	0.459293	1	0.629473

## Sheet: Sup. Table 4
Supplementary Table 4. Evaluation of features
SNV calling							INDEL calling
tool	feature	level	ab	definition	set	AUC	tool	feature	level	ab	definition	set	AUC
MF	refhom_likelihood	Genotype level feature	RLH	reference-homozygous genotype likelihood	A	0.991669	MF	refhom_likelihood	Genotype level feature	RLH	reference-homozygous genotype likelihood	A	0.890581
MF	mosaic_likelihood	Genotype level feature	MLH	mosaic genotype likelihood calculated (assuming uniform distribution of mosaics allele fraction from 0-1)	A	0.97955	MF	mismatches_p	Alignment level feature	NMRS	p-value by Wilcoxon's rank sum test of mismatches per ref reads vs. mismatches per alt reads	A	0.868456
MF	mismatches_p	Alignment level feature	NMRS	p-value by Wilcoxon's rank sum test of mismatches per ref reads vs. mismatches per alt reads	A	0.954285	MF	mosaic_likelihood	Genotype level feature	MLH	mosaic genotype likelihood calculated (assuming uniform distribution of mosaics allele fraction from 0-1)	A	0.81405
MF	dp_diff	Sequencing level feature	Dpdiff	difference of average read depths of local (<200bp) and distant (>2kb) regions	A	0.725968	MF	alt_baseq1b_p	Sequencing level feature	BQpRSpa	p-value by paired Wilcoxon's rank sum test of base qualities from alt reads at mutant position, compared with base qualities from alt reads at 1bp downtream of the mutant position	A	0.684549
MF	alt_baseq1b_p	Sequencing level feature	BQpRSpa	p-value by paired Wilcoxon's rank sum test of base qualities from alt reads at mutant position, compared with base qualities from alt reads at 1bp downtream of the mutant position	A	0.710144	MF	het_likelihood	Genotype level feature	HetLH	Genotype likelihood of the variant being germline heterozygous	A	0.676898
MF	baseq_p	Sequencing level feature	BQRSp	p-value by Wilcoxon's rank sum test of base qualities of ref and alt alleles	A	0.656639	MF	mapq_difference	Alignment level feature	DMQ	difference of average map quality per alt reads vs. average map quality per ref reads	A	0.62985
MF	het_likelihood	Genotype level feature	HetLH	Genotype likelihood of the variant being germline heterozygous	A	0.607538	MF	baseq_t	Sequencing level feature	BQRSz	z-statistics by Wilcoxon's rank sum test of base qualites of alt alleles vs. ref alleles	A	0.623805
MF	baseq_t	Sequencing level feature	BQRSz	z-statistics by Wilcoxon's rank sum test of base qualites of alt alleles vs. ref alleles	A	0.599189	MF	baseq_p	Sequencing level feature	BQRSp	p-value by Wilcoxon's rank sum test of base qualities of ref and alt alleles	A	0.617166
MF	sb_p	Alignment level feature	FS	p-value by Fisher's exact test of strand bias for ref and alt alleles	A	0.592251	MF	GCcontent	Sequencing level feature	GC	proportion of G/C alleles in 20bp genomic region around the mutation, between 10 bp up-stream and down-stream of the mutant position	A	0.615548
MF	alt2_proportion_SNPonly	Genotype level feature	A2P	proportion of reads carrying another alt allele with highest alelel fraction (only work for mosaic SNPs)	A	0.588806	MF	sb_p	Alignment level feature	FS	p-value by Fisher's exact test of strand bias for ref and alt alleles	A	0.590611
MF	GCcontent	Sequencing level feature	GC	proportion of G/C alleles in 20bp genomic region around the mutation, between 10 bp up-stream and down-stream of the mutant position	A	0.577861	MF	mapq_p	Alignment level feature	MQRS	p-value by Wilcoxon's rank sum test of mapping qualities of ref and alt reads	A	0.580053
MF	althom_likelihood	Genotype level feature	HomLH	alternative-homozygous genotype likelihood	A	0.551377	MF	dp_diff	Sequencing level feature	Dpdiff	difference of average read depths of local (<200bp) and distant (>2kb) regions	A	0.566161
MF	indel_proportion_SNPonly	Genotype level feature	IDP	proporiton of indel reads at the mutant position (only work for mosaic SNPs)	A	0.542247	MF	alt_baseq1b_t	Sequencing level feature	BQpRSza	z-statistics by Wilcoxon's rank sum test of base qualities from alt reads at mutant position, compared with base qualities from alt reads at 1bp downtream of the mutant position	A	0.564885
MF	querypos_p	Sequencing level feature	QPW	p-value by Wilcoxon's rank sum test of base query positions of ref and alt alleles	A	0.539876	MF	querypos_p	Sequencing level feature	QPW	p-value by Wilcoxon's rank sum test of base query positions of ref and alt alleles	A	0.544884
MF	leftpos_p	Sequencing level feature	LPW	p-value by Wilcoxon's rank sum test of left-most positions of ref and alt reads	A	0.538797	MF	ref_baseq1b_p	Sequencing level feature	BQpRSpr	p-value by paired Wilcoxon's rank sum test of base qualities from ref reads at mutant position, compared with base qualities from ref reads at 1bp downtream of the mutant position	A	0.539904
MF	ref_softclip	Alignment level feature	SCr	proportion of clipped ref reads with >=10bp of the reads being hard-clippped or soft-clipped	A	0.536118	MF	leftpos_p	Sequencing level feature	LPW	p-value by Wilcoxon's rank sum test of left-most positions of ref and alt reads	A	0.537779
MF	alt_baseq1b_t	Sequencing level feature	BQpRSza	z-statistics by Wilcoxon's rank sum test of base qualities from alt reads at mutant position, compared with base qualities from alt reads at 1bp downtream of the mutant position	A	0.524745	MF	ref_softclip	Alignment level feature	SCr	proportion of clipped ref reads with >=10bp of the reads being hard-clippped or soft-clipped	A	0.517359
MF	ref_baseq1b_t	Sequencing level feature	BQpRSzr	z-statistics by Wilcoxon's rank sum test of base qualities from ref reads at mutant position, compared with base qualities from ref reads at 1bp downtream of the mutant position	A	0.509624	MF	alt_softclip	Alignment level feature	SCa	proportion of clipped alt reads with >=10bp of the reads being hard-clipped or soft-clipped	A	0.510517
MF	mapq_difference	Alignment level feature	DMQ	difference of average map quality per alt reads vs. average map quality per ref reads	A	0.505886	MF	ref_baseq1b_t	Sequencing level feature	BQpRSzr	z-statistics by Wilcoxon's rank sum test of base qualities from ref reads at mutant position, compared with base qualities from ref reads at 1bp downtream of the mutant position	A	0.504945
MF	alt_softclip	Alignment level feature	SCa	proportion of clipped alt reads with >=10bp of the reads being hard-clipped or soft-clipped	A	0.504947	MF	seqpos_p	Sequencing level feature	SCW	p-value by Wilcoxon's rank sum test of base sequencing cycles of ref and alt alleles	A	0.502891
MF	ref_baseq1b_p	Sequencing level feature	BQpRSpr	p-value by paired Wilcoxon's rank sum test of base qualities from ref reads at mutant position, compared with base qualities from ref reads at 1bp downtream of the mutant position	A	0.504151	MF	althom_likelihood	Genotype level feature	HomLH	alternative-homozygous genotype likelihood	A	0.50213
MF	mapq_p	Alignment level feature	MQRS	p-value by Wilcoxon's rank sum test of mapping qualities of ref and alt reads	A	0.501488	MF	conflict_num	Sequencing level feature	CN	number of read pairs supporting both ref and alt alleles	A	0.500345
MF	seqpos_p	Sequencing level feature	SCW	p-value by Wilcoxon's rank sum test of base sequencing cycles of ref and alt alleles	A	0.500202	MF	indel_proportion_SNPonly	Genotype level feature	IDP	proporiton of indel reads at the mutant position (only work for mosaic SNPs)	A	0.5
MF	conflict_num	Sequencing level feature	CN	number of read pairs supporting both ref and alt alleles	A	0.500006	MF	alt2_proportion_SNPonly	Genotype level feature	A2P	proportion of reads carrying another alt allele with highest alelel fraction (only work for mosaic SNPs)	A	0.5
MT2	TLOD	Genotype level feature	TLOD	Log 10 likelihood ratio score of variant existing versus not existing	A	0.968317	MT2	MPOS	Sequencing level feature	MPOS	median distance from end of read	A	0.76435
MT2	MBQ_alt	Sequencing level feature	MBQa	median base quality	A	0.670774	MT2	TLOD	Genotype level feature	TLOD	Log 10 likelihood ratio score of variant existing versus not existing	A	0.746115
MT2	ECNT	Alignment level feature	ECNT	Number of events in this haplotype	A	0.637264	MT2	MBQ_alt	Sequencing level feature	MBQa	median base quality	A	0.725004
MT2	MBQ_ref	Sequencing level feature	MBQr	median base quality	A	0.635968	MT2	MFRL_alt	Sequencing level feature	MFRLa	median fragment length	A	0.568653
MT2	MFRL_ref	Sequencing level feature	MFRLr	median fragment length	A	0.616478	MT2	MMQ_alt	Alignment level feature	MMQa	median mapping quality	A	0.562345
MT2	MMQ_alt	Alignment level feature	MMQa	median mapping quality	A	0.560301	MT2	MFRL_ref	Sequencing level feature	MFRLr	median fragment length	A	0.557365
MT2	MFRL_alt	Sequencing level feature	MFRLa	median fragment length	A	0.524925	MT2	ECNT	Alignment level feature	ECNT	Number of events in this haplotype	A	0.552634
MT2	MPOS	Sequencing level feature	MPOS	median distance from end of read	A	0.520542	MT2	GERMQ	Genotype level feature	GERMQ	Phred-scaled quality that alt alleles are not germline variants	A	0.507994
MT2	GERMQ	Genotype level feature	GERMQ	Phred-scaled quality that alt alleles are not germline variants	A	0.503303	MT2	MBQ_ref	Sequencing level feature	MBQr	median base quality	A	0.502228
MT2	MMQ_ref	Alignment level feature	MMQr	median mapping quality	A	0.500245	MT2	MMQ_ref	Alignment level feature	MMQr	median mapping quality	A	0.501602
MT2	GERMQ	Genotype level feature	GERMQ	Phred-scaled quality that alt alleles are not germline variants	B	0.948726	MT2	GERMQ	Genotype level feature	GERMQ	Phred-scaled quality that alt alleles are not germline variants	B	0.993071
MT2	TLOD	Genotype level feature	TLOD	Log 10 likelihood ratio score of variant existing versus not existing	B	0.924298	MT2	TLOD	Genotype level feature	TLOD	Log 10 likelihood ratio score of variant existing versus not existing	B	0.798472
MT2	MFRL_ref	Sequencing level feature	MFRLr	median fragment length	B	0.737068	MT2	MFRL_ref	Sequencing level feature	MFRLr	median fragment length	B	0.735791
MT2	MFRL_alt	Sequencing level feature	MFRLa	median fragment length	B	0.667255	MT2	MPOS	Sequencing level feature	MPOS	median distance from end of read	B	0.664476
MT2	MBQ_alt	Sequencing level feature	MBQa	median base quality	B	0.619232	MT2	MBQ_ref	Sequencing level feature	MBQr	median base quality	B	0.663723
MT2	MBQ_ref	Sequencing level feature	MBQr	median base quality	B	0.609433	MT2	MFRL_alt	Sequencing level feature	MFRLa	median fragment length	B	0.588518
MT2	ECNT	Alignment level feature	ECNT	Number of events in this haplotype	B	0.531323	MT2	MBQ_alt	Sequencing level feature	MBQa	median base quality	B	0.543933
MT2	MPOS	Sequencing level feature	MPOS	median distance from end of read	B	0.515292	MT2	ECNT	Alignment level feature	ECNT	Number of events in this haplotype	B	0.513875
MT2	MMQ_alt	Alignment level feature	MMQa	median mapping quality	B	0.500719	MT2	MMQ_alt	Alignment level feature	MMQa	median mapping quality	B	0.503238
MT2	MMQ_ref	Alignment level feature	MMQr	median mapping quality	B	0.500104	MT2	MMQ_ref	Alignment level feature	MMQr	median mapping quality	B	0.501766
HC20	QUAL	Genotype level feature	QUAL	The Phred-scaled probability that a REF/ALT polymorphism exists at this site given sequencing data	A	0.962838	HC20	MQRankSum	Alignment level feature	MQRS	Z-score From Wilcoxon rank sum test of Alt vs. Ref read mapping qualities	A	0.682204
HC20	QD	Genotype level feature	QD	Variant Confidence/Quality by Depth	A	0.835635	HC20	QD	Genotype level feature	QD	Variant Confidence/Quality by Depth	A	0.631556
HC20	SOR	Alignment level feature	SOR	Symmetric Odds Ratio of 2x2 contingency table to detect strand bias	A	0.707575	HC20	MQ	Alignment level feature	MQ	RMS Mapping Quality	A	0.629546
HC20	MQ	Alignment level feature	MQ	RMS Mapping Quality	A	0.680759	HC20	BaseQRankSum	Sequencing level feature	BQRS	Z-score from Wilcoxon rank sum test of Alt Vs. Ref base qualities	A	0.607384
HC20	MQRankSum	Alignment level feature	MQRS	Z-score From Wilcoxon rank sum test of Alt vs. Ref read mapping qualities	A	0.669505	HC20	QUAL	Genotype level feature	QUAL	The Phred-scaled probability that a REF/ALT polymorphism exists at this site given sequencing data	A	0.536256
HC20	FS	Alignment level feature	SBFS	Phred-scaled p-value using Fisher's exact test to detect strand bias	A	0.603754	HC20	SOR	Alignment level feature	SOR	Symmetric Odds Ratio of 2x2 contingency table to detect strand bias	A	0.535075
HC20	BaseQRankSum	Sequencing level feature	BQRS	Z-score from Wilcoxon rank sum test of Alt Vs. Ref base qualities	A	0.580852	HC20	FS	Alignment level feature	SBFS	Phred-scaled p-value using Fisher's exact test to detect strand bias	A	0.520877
HC20	ReadPosRankSum	Sequencing level feature	RPRS	Z-score from Wilcoxon rank sum test of Alt vs. Ref read position bias	A	0.578623	HC20	ReadPosRankSum	Sequencing level feature	RPRS	Z-score from Wilcoxon rank sum test of Alt vs. Ref read position bias	A	0.508611
HC200	QUAL	Genotype level feature	QUAL	The Phred-scaled probability that a REF/ALT polymorphism exists at this site given sequencing data	A	0.991517	HC20	QD	Genotype level feature	QD	Variant Confidence/Quality by Depth	B	0.98494
HC200	SOR	Alignment level feature	SOR	Symmetric Odds Ratio of 2x2 contingency table to detect strand bias	A	0.856096	HC20	QUAL	Genotype level feature	QUAL	The Phred-scaled probability that a REF/ALT polymorphism exists at this site given sequencing data	B	0.83719
HC200	QD	Genotype level feature	QD	Variant Confidence/Quality by Depth	A	0.801156	HC20	FS	Alignment level feature	SBFS	Phred-scaled p-value using Fisher's exact test to detect strand bias	B	0.65679
HC200	BaseQRankSum	Sequencing level feature	BQRS	Z-score from Wilcoxon rank sum test of Alt Vs. Ref base qualities	A	0.622231	HC20	BaseQRankSum	Sequencing level feature	BQRS	Z-score from Wilcoxon rank sum test of Alt Vs. Ref base qualities	B	0.654075
HC200	MQ	Alignment level feature	MQ	RMS Mapping Quality	A	0.607006	HC20	ReadPosRankSum	Sequencing level feature	RPRS	Z-score from Wilcoxon rank sum test of Alt vs. Ref read position bias	B	0.591126
HC200	MQRankSum	Alignment level feature	MQRS	Z-score From Wilcoxon rank sum test of Alt vs. Ref read mapping qualities	A	0.582263	HC20	MQRankSum	Alignment level feature	MQRS	Z-score From Wilcoxon rank sum test of Alt vs. Ref read mapping qualities	B	0.556013
HC200	ReadPosRankSum	Sequencing level feature	RPRS	Z-score from Wilcoxon rank sum test of Alt vs. Ref read position bias	A	0.54351	HC20	MQ	Alignment level feature	MQ	RMS Mapping Quality	B	0.514974
HC200	FS	Alignment level feature	SBFS	Phred-scaled p-value using Fisher's exact test to detect strand bias	A	0.502079	HC20	SOR	Alignment level feature	SOR	Symmetric Odds Ratio of 2x2 contingency table to detect strand bias	B	0.501523
HC20	QD	Genotype level feature	QD	Variant Confidence/Quality by Depth	B	0.984648	HC200	QD	Genotype level feature	QD	Variant Confidence/Quality by Depth	B	0.890796
HC20	QUAL	Genotype level feature	QUAL	The Phred-scaled probability that a REF/ALT polymorphism exists at this site given sequencing data	B	0.852985	HC200	QUAL	Genotype level feature	QUAL	The Phred-scaled probability that a REF/ALT polymorphism exists at this site given sequencing data	B	0.861126
HC20	BaseQRankSum	Sequencing level feature	BQRS	Z-score from Wilcoxon rank sum test of Alt Vs. Ref base qualities	B	0.661511	HC200	FS	Alignment level feature	SBFS	Phred-scaled p-value using Fisher's exact test to detect strand bias	B	0.656521
HC20	MQRankSum	Alignment level feature	MQRS	Z-score From Wilcoxon rank sum test of Alt vs. Ref read mapping qualities	B	0.656134	HC200	BaseQRankSum	Sequencing level feature	BQRS	Z-score from Wilcoxon rank sum test of Alt Vs. Ref base qualities	B	0.65016
HC20	MQ	Alignment level feature	MQ	RMS Mapping Quality	B	0.655334	HC200	ReadPosRankSum	Sequencing level feature	RPRS	Z-score from Wilcoxon rank sum test of Alt vs. Ref read position bias	B	0.586349
HC20	FS	Alignment level feature	SBFS	Phred-scaled p-value using Fisher's exact test to detect strand bias	B	0.642196	HC200	MQRankSum	Alignment level feature	MQRS	Z-score From Wilcoxon rank sum test of Alt vs. Ref read mapping qualities	B	0.547021
HC20	SOR	Alignment level feature	SOR	Symmetric Odds Ratio of 2x2 contingency table to detect strand bias	B	0.51406	HC200	MQ	Alignment level feature	MQ	RMS Mapping Quality	B	0.52623
HC20	ReadPosRankSum	Sequencing level feature	RPRS	Z-score from Wilcoxon rank sum test of Alt vs. Ref read position bias	B	0.507389	HC200	SOR	Alignment level feature	SOR	Symmetric Odds Ratio of 2x2 contingency table to detect strand bias	B	0.503278
HC200	QD	Genotype level feature	QD	Variant Confidence/Quality by Depth	B	0.93552	HC200	MQRankSum	Alignment level feature	MQRS	Z-score From Wilcoxon rank sum test of Alt vs. Ref read mapping qualities	A	0.830248
HC200	QUAL	Genotype level feature	QUAL	The Phred-scaled probability that a REF/ALT polymorphism exists at this site given sequencing data	B	0.879583	HC200	MQ	Alignment level feature	MQ	RMS Mapping Quality	A	0.739522
HC200	BaseQRankSum	Sequencing level feature	BQRS	Z-score from Wilcoxon rank sum test of Alt Vs. Ref base qualities	B	0.662376	HC200	QUAL	Genotype level feature	QUAL	The Phred-scaled probability that a REF/ALT polymorphism exists at this site given sequencing data	A	0.713122
HC200	MQRankSum	Alignment level feature	MQRS	Z-score From Wilcoxon rank sum test of Alt vs. Ref read mapping qualities	B	0.65708	HC200	BaseQRankSum	Sequencing level feature	BQRS	Z-score from Wilcoxon rank sum test of Alt Vs. Ref base qualities	A	0.568547
HC200	MQ	Alignment level feature	MQ	RMS Mapping Quality	B	0.655861	HC200	SOR	Alignment level feature	SOR	Symmetric Odds Ratio of 2x2 contingency table to detect strand bias	A	0.5592
HC200	FS	Alignment level feature	SBFS	Phred-scaled p-value using Fisher's exact test to detect strand bias	B	0.643292	HC200	FS	Alignment level feature	SBFS	Phred-scaled p-value using Fisher's exact test to detect strand bias	A	0.536714
HC200	SOR	Alignment level feature	SOR	Symmetric Odds Ratio of 2x2 contingency table to detect strand bias	B	0.51315	HC200	QD	Genotype level feature	QD	Variant Confidence/Quality by Depth	A	0.520056
HC200	ReadPosRankSum	Sequencing level feature	RPRS	Z-score from Wilcoxon rank sum test of Alt vs. Ref read position bias	B	0.506965	HC200	ReadPosRankSum	Sequencing level feature	RPRS	Z-score from Wilcoxon rank sum test of Alt vs. Ref read position bias	A	0.514843
DM	score2	Genotype level feature	score2	potential mosaic possibility	A	0.73154
DM	score1	Genotype level feature	score1	het and homo probability	A	0.629589
DM	score3	Genotype level feature	score3	more potential mosaic possibility	A	0.629431
DM	homopolymer	Alignment level feature	HomPM	-	A	0.542713
DM	depth_fraction	Sequencing level feature	Dpfrac	depth/average_depth	A	0.539889
DM	dinucluotide	Alignment level feature	diNT	-	A	0.501365
DM	score2	Genotype level feature	score2	potential mosaic possibility	B	0.999816
DM	score3	Genotype level feature	score3	more potential mosaic possibility	B	0.844396
DM	depth_fraction	Sequencing level feature	Dpfrac	depth/average_depth	B	0.810746
DM	score1	Genotype level feature	score1	het and homo probability	B	0.690995
DM	homopolymer	Alignment level feature	HomPM	-	B	0.554939
DM	dinucluotide	Alignment level feature	diNT	-	B	0.501511

## Sheet: Sup. Table 5
Supplementary Table 5. Evaluation of filter efficiencies
MT2 filters (SNV)						MT2 filters (INDEL)
	True positive counts	False positive counts			F1 score		True positive count	False positive counts			F1 score
		Total	non-variant sites	Germline variants				Total	non-variant sites	Germline variants
Default mode	290359	59709	895	58814	0	Default mode	4057	1844	551	1293	0
Disabled filter	Additional true positive	Additional false positive			F1 score difference	Disabled filter	Additional true positive	Additional false positive			F1 score difference
		Total	non-variant sites	Germline variants				Total	non-variant sites	Germline variants
clustered_events	9575	995	503	492	-0.000602276	haplotype	130	37	28	9	-0.000386007
haplotype	2674	475	8	467	-5.72314e-05	slippage	1175	765	765	0	0.00699822
strand_bias	961	373	373	0	0.000164527	clustered_events	187	103	64	39	0.000919344
map_qual	164	54	1	53	1.16839e-05	panel_of_normals	0	3205	4	3201	0.0380877
weak_evidence	54	266	266	0	0.000151187	weak_evidence	79	189	189	0	0.00446859
position	3	4	4	0	1.99873e-06	germline	7	0	0	0	0.0226663
base_qual	3	53	53	0	3.10455e-05	strand_bias	6	45	45	0	0.00128661
panel_of_normals	0	8049	70	7979	0.00422871	map_qual	3	3	3	0	5.69457e-05
fragment	0	10	10	0	5.93234e-06	position	0	10	10	0	0.000306518
						fragment	0	25	25	0	0.000760654
						base_qual	0	4	4	0	0.000122972
						multiallelic	0	1	1	0	3.07887e-05
HC200 filters (SNV)						HC200 filters (INDEL)
	True positive count	False positive counts			F1 score		True positive count	False positive counts			F1 score
		Total	non-variant sites	Germline variants				Total	non-variant sites	Germline variants
Default mode	86665	693822	405	693417	0	Default mode	3003	12925	172	12753	0
Disabled filter	Additional true positive	Additional false positive			F1 score difference	Disabled filter	Additional true positive	Additional false positive			F1 score difference
		Total	non-variant sites	Germline variants				Total	non-variant sites	Germline variants
QD	233874	160967	160967	0	-0.00197208	QD	4890	35157	35157	0	0.00157593
MQ	104	1485	3	1482	9.21844e-07	MQ	18	0	0	0	-3.36532e-05
FS	13	20	15	5	-1.19453e-07	FS	1	9	9	0	1.96008e-06
LowCoverage	0	12	12	0	1.70213e-08
ReadPosRankSum	0	5	5	0	7.09227e-09
