# Supplementary material for: Comprehensive benchmarking and guidelines of mosaic variant calling strategies
Source: Nat Methods. 2023 Oct 12;20(12):2058–67. doi: 10.1038/s41592-023-02043-2 (PMC10703685; doi:10.1038/s41592-023-02043-2)
Supplement: Supplementary file 5 — Source data for Fig. 2. [file 41592_2023_2043_MOESM5_ESM.xlsx]

## Sheet: b
method	VAF range	sensitivity	sensitivity upper limit	precision	f1-score	f1-score upper limit	auprc	log10(FP/1Mbp)
MF	[0,1.0)	0.0103105	0.71	0.00194185	0.00326818	0.830409	0.00380722	0.107846
MF	[1.0,2.0)	0.357314	0.98	0.184432	0.243288	0.989899	0.350623	0.0942555
MF	[2.0,3.0)	0.794031	1	0.600631	0.683921	1	0.791482	0.0238819
MF	[3.0,4.0)	0.854549	1	0.598307	0.703831	1	0.852517	0.0213279
MF	[4.0,7.5)	0.909359	1	0.779198	0.839262	1	0.908872	0.0273694
MF	[7.5,9.6)	0.91972	1	0.889218	0.904212	1	0.919645	0.00401711
MF	[9.6,25.0)	0.926367	1	0.969729	0.947552	1	0.926349	0.00234783
MF	[25.0,100.0)	0.836038	1	1	0.910698	1	0.836015	0
MH	[0,1.0)	0	0.71	0	null	0.830409	null	0
MH	[1.0,2.0)	9.98642e-05	0.98	1	0.000199708	0.989899	7.98913e-05	0
MH	[2.0,3.0)	0.00274702	1	1	0.00547898	1	0.0027184	0
MH	[3.0,4.0)	0.0439672	1	1	0.0842309	1	0.0439323	0
MH	[4.0,7.5)	0.117756	1	1	0.2107	1	0.117743	0
MH	[7.5,9.6)	0.460975	1	1	0.631051	1	0.460937	0
MH	[9.6,25.0)	0.506979	1	1	0.672842	1	0.506963	0
MH	[25.0,100.0)	0.33397	1	1	0.500716	1	0.333948	0
DM	[0,1.0)	0	0.71	0	null	0.830409	null	0
DM	[1.0,2.0)	0.0055125	0.98	0.0494291	0.00991883	0.989899	0.00506574	0.00700574
DM	[2.0,3.0)	0.0663004	1	0.303879	0.108852	1	0.0658015	0.00700574
DM	[3.0,4.0)	0.013026	1	0.0454421	0.0202479	1	0.0121605	0.0103025
DM	[4.0,7.5)	0.163683	1	0.40313	0.23283	1	0.163135	0.0257876
DM	[7.5,9.6)	0.206007	1	0.518938	0.294932	1	0.205483	0.00667468
DM	[9.6,25.0)	0.199209	1	0.649697	0.304923	1	0.199012	0.00865725
DM	[25.0,100.0)	0.0296418	1	0.566094	0.0563338	1	0.0295965	0.00134317
MT2-to	[0,1.0)	0.0168769	0.71	0.00772013	0.0105941	0.830409	0.0130852	0.0474243
MT2-to	[1.0,2.0)	0.605297	0.98	0.231073	0.334464	0.989899	0.593692	0.116933
MT2-to	[2.0,3.0)	0.878588	1	0.433114	0.580206	1	0.872349	0.0504291
MT2-to	[3.0,4.0)	0.922053	1	0.631337	0.749492	1	0.920009	0.0200452
MT2-to	[4.0,7.5)	0.936316	1	0.74223	0.828052	1	0.935485	0.0342614
MT2-to	[7.5,9.6)	0.943823	1	0.860681	0.900337	1	0.943083	0.00534793
MT2-to	[9.6,25.0)	0.948204	1	0.978681	0.963201	1	0.94808	0.00167831
MT2-to	[25.0,100.0)	0.954627	1	0.00284946	0.00568197	1	0.41846	1.66787
HC-p20	[0,1.0)	0	0.71	0	null	0.830409	null	0
HC-p20	[1.0,2.0)	1.99728e-05	0.98	1	3.99449e-05	0.989899	0	0
HC-p20	[2.0,3.0)	0.000200303	1	1	0.000400526	1	0.000171689	0
HC-p20	[3.0,4.0)	0.00045399	1	0.0489182	0.000899631	1	0.000407303	0.000336182
HC-p20	[4.0,7.5)	0.00253668	1	0.0763749	0.00491028	1	0.00247404	0.00335016
HC-p20	[7.5,9.6)	0.163393	1	0.773876	0.269817	1	0.163152	0.00167831
HC-p20	[9.6,25.0)	0.510183	1	0.968627	0.668344	1	0.510034	0.00134317
HC-p20	[25.0,100.0)	0.999079	1	0.000366563	0.000732858	1	0.487179	2.57107
HC-p200	[0,1.0)	0	0.71	0	null	0.830409	null	0
HC-p200	[1.0,2.0)	0.000119837	0.98	1	0.000239645	0.989899	9.98642e-05	0
HC-p200	[2.0,3.0)	0.000515066	1	1	0.0010296	1	0.000486451	0
HC-p200	[3.0,4.0)	0.00153658	1	1	0.00306845	1	0.00150166	0
HC-p200	[4.0,7.5)	0.00536466	1	0.00614143	0.00572683	1	0.00362989	0.0860577
HC-p200	[7.5,9.6)	0.226294	1	0.19635	0.210261	1	0.217894	0.0314551
HC-p200	[9.6,25.0)	0.584763	1	0.849896	0.692831	1	0.583748	0.00832745
HC-p200	[25.0,100.0)	0.998742	1	0.000366921	0.000733573	1	0.739479	2.5705

## Sheet: c
method	VAF range	sensitivity	sensitivity upper limit	precision	f1-score	f1-score upper limit	auprc	log10(FP/1Mbp)
MF	[0,1.0)	0.031941	0.64	0.000327578	0.000648506	0.780488	0.00110958	0.138792
MF	[1.0,2.0)	0.399843	0.93	0.0300887	0.055966	0.963731	0.297857	0.0628579
MF	[2.0,4.0)	0.56174	0.98	0.18306	0.276134	0.989899	0.521809	0.0158584
MF	[4.0,5.0)	0.577899	0.99	0.921406	0.710302	0.994975	0.577064	0.00033636
MF	[5.0,9.6)	0.621296	0.98	0.57806	0.598899	0.989899	0.602128	0.00201426
MF	[9.6,16.0)	0.580342	1	0.892681	0.703397	1	0.575285	0.00033636
MF	[16.0,100.0)	0.482338	0.99	0.901961	0.628549	0.994975	0.480553	0.00033636
MT2-to	[0,1.0)	0.022113	0.64	0.00255748	0.00458471	0.780488	0.00374121	0.0142332
MT2-to	[1.0,2.0)	0.389631	0.93	0.0394363	0.0716233	0.963731	0.29954	0.0471462
MT2-to	[2.0,4.0)	0.579015	0.98	0.0506038	0.0930733	0.989899	0.490242	0.0648912
MT2-to	[4.0,5.0)	0.63285	0.99	0.28008	0.388307	0.994975	0.617151	0.0109646
MT2-to	[5.0,9.6)	0.613889	0.98	0.0977119	0.16859	0.989899	0.550777	0.0245307
MT2-to	[9.6,16.0)	0.663248	1	0.223645	0.334498	1	0.645934	0.0109646
MT2-to	[16.0,100.0)	0.769428	0.99	0.0111293	0.0219413	0.994975	0.401555	0.303268
HC-p20	[0,1.0)	0	0.64	0	null	0.780488	null	0
HC-p20	[1.0,2.0)	0.000785546	0.93	1	0.00156986	0.963731	0	0
HC-p20	[2.0,4.0)	0.00447857	0.98	1	0.0089172	0.989899	0.00383877	0
HC-p20	[4.0,5.0)	0.00724638	0.99	1	0.0143885	0.994975	0.00664251	0
HC-p20	[5.0,9.6)	0.371296	0.98	0.224184	0.279568	0.989899	0.358116	0.00568298
HC-p20	[9.6,16.0)	0.712821	1	0.531661	0.609055	1	0.697186	0.0030179
HC-p20	[16.0,100.0)	0.95183	0.99	0.00210149	0.00419372	0.994975	0.591178	0.885334
HC-p200	[0,1.0)	0	0.64	0	null	0.780488	null	0
HC-p200	[1.0,2.0)	0.00157109	0.93	1	0.00313725	0.963731	0.000785546	0
HC-p200	[2.0,4.0)	0.00831734	0.98	1	0.0164975	0.989899	0.00767754	0
HC-p200	[4.0,5.0)	0.0217391	0.99	0.059268	0.0318104	0.994975	0.0179992	0.00234906
HC-p200	[5.0,9.6)	0.448148	0.98	0.0652067	0.113848	0.989899	0.370205	0.0276992
HC-p200	[9.6,16.0)	0.783761	1	0.445185	0.567834	1	0.752621	0.00468549
HC-p200	[16.0,100.0)	0.973025	0.99	0.00203668	0.00406485	0.994975	0.665478	0.90558

## Sheet: d
method	VAF range	log2 (precision/sensitivity)
MF	[0,1.0)	-2.4086
MF	[1.0,2.0)	-0.954107
MF	[2.0,3.0)	-0.402716
MF	[3.0,4.0)	-0.514277
MF	[4.0,7.5)	-0.22286
MF	[7.5,9.6)	-0.0486589
MF	[9.6,25.0)	0.0659968
MF	[25.0,100.0)	0.25836
MH	[0,1.0)	NA
MH	[1.0,2.0)	13.2897
MH	[2.0,3.0)	8.50792
MH	[3.0,4.0)	4.50743
MH	[4.0,7.5)	3.08613
MH	[7.5,9.6)	1.11724
MH	[9.6,25.0)	0.980002
MH	[25.0,100.0)	1.58221
DM	[0,1.0)	NA
DM	[1.0,2.0)	3.16458
DM	[2.0,3.0)	2.19641
DM	[3.0,4.0)	1.80263
DM	[4.0,7.5)	1.30034
DM	[7.5,9.6)	1.33287
DM	[9.6,25.0)	1.70549
DM	[25.0,100.0)	4.25534
MT2-to	[0,1.0)	-1.12835
MT2-to	[1.0,2.0)	-1.38929
MT2-to	[2.0,3.0)	-1.02044
MT2-to	[3.0,4.0)	-0.546439
MT2-to	[4.0,7.5)	-0.33513
MT2-to	[7.5,9.6)	-0.133037
MT2-to	[9.6,25.0)	0.0456409
MT2-to	[25.0,100.0)	-8.3881
HC-p20	[0,1.0)	NA
HC-p20	[1.0,2.0)	15.6116
HC-p20	[2.0,3.0)	12.2855
HC-p20	[3.0,4.0)	6.75157
HC-p20	[4.0,7.5)	4.91208
HC-p20	[7.5,9.6)	2.24376
HC-p20	[9.6,25.0)	0.924927
HC-p20	[25.0,100.0)	-11.4123
HC-p200	[0,1.0)	NA
HC-p200	[1.0,2.0)	13.0266
HC-p200	[2.0,3.0)	10.923
HC-p200	[3.0,4.0)	9.34606
HC-p200	[4.0,7.5)	0.195086
HC-p200	[7.5,9.6)	-0.20477
HC-p200	[9.6,25.0)	0.539433
HC-p200	[25.0,100.0)	-11.4104

## Sheet: e
variant type	call set	method 1	method 2	Jaccard index
SNV	True positive	DM	DM	1
SNV	True positive	DM	HC-p20	0.0819727
SNV	True positive	DM	HC-p200	0.0853484
SNV	True positive	DM	MF	0.121903
SNV	True positive	DM	MH	0.116623
SNV	True positive	DM	MT2-to	0.115209
SNV	True positive	HC-p20	DM	0.0819727
SNV	True positive	HC-p20	HC-p20	1
SNV	True positive	HC-p20	HC-p200	0.924261
SNV	True positive	HC-p20	MF	0.257459
SNV	True positive	HC-p20	MH	0.296583
SNV	True positive	HC-p20	MT2-to	0.258704
SNV	True positive	HC-p200	DM	0.0853484
SNV	True positive	HC-p200	HC-p20	0.924261
SNV	True positive	HC-p200	HC-p200	1
SNV	True positive	HC-p200	MF	0.279438
SNV	True positive	HC-p200	MH	0.315014
SNV	True positive	HC-p200	MT2-to	0.279251
SNV	True positive	MF	DM	0.121903
SNV	True positive	MF	HC-p20	0.257459
SNV	True positive	MF	HC-p200	0.279438
SNV	True positive	MF	MF	1
SNV	True positive	MF	MH	0.243398
SNV	True positive	MF	MT2-to	0.840762
SNV	True positive	MH	DM	0.116623
SNV	True positive	MH	HC-p20	0.296583
SNV	True positive	MH	HC-p200	0.315014
SNV	True positive	MH	MF	0.243398
SNV	True positive	MH	MH	1
SNV	True positive	MH	MT2-to	0.228787
SNV	True positive	MT2-to	DM	0.115209
SNV	True positive	MT2-to	HC-p20	0.258704
SNV	True positive	MT2-to	HC-p200	0.279251
SNV	True positive	MT2-to	MF	0.840762
SNV	True positive	MT2-to	MH	0.228787
SNV	True positive	MT2-to	MT2-to	1
SNV	Non-variant False positive	DM	DM	1
SNV	Non-variant False positive	DM	HC-p20	0
SNV	Non-variant False positive	DM	HC-p200	0
SNV	Non-variant False positive	DM	MF	0
SNV	Non-variant False positive	DM	MH	0
SNV	Non-variant False positive	DM	MT2-to	0
SNV	Non-variant False positive	HC-p20	DM	0
SNV	Non-variant False positive	HC-p20	HC-p20	1
SNV	Non-variant False positive	HC-p20	HC-p200	0.044226
SNV	Non-variant False positive	HC-p20	MF	0.00106724
SNV	Non-variant False positive	HC-p20	MH	0
SNV	Non-variant False positive	HC-p20	MT2-to	0
SNV	Non-variant False positive	HC-p200	DM	0
SNV	Non-variant False positive	HC-p200	HC-p20	0.044226
SNV	Non-variant False positive	HC-p200	HC-p200	1
SNV	Non-variant False positive	HC-p200	MF	0.00761615
SNV	Non-variant False positive	HC-p200	MH	0
SNV	Non-variant False positive	HC-p200	MT2-to	0.0108865
SNV	Non-variant False positive	MF	DM	0
SNV	Non-variant False positive	MF	HC-p20	0.00106724
SNV	Non-variant False positive	MF	HC-p200	0.00761615
SNV	Non-variant False positive	MF	MF	1
SNV	Non-variant False positive	MF	MH	0
SNV	Non-variant False positive	MF	MT2-to	0.293153
SNV	Non-variant False positive	MH	DM	0
SNV	Non-variant False positive	MH	HC-p20	0
SNV	Non-variant False positive	MH	HC-p200	0
SNV	Non-variant False positive	MH	MF	0
SNV	Non-variant False positive	MH	MH	1
SNV	Non-variant False positive	MH	MT2-to	0
SNV	Non-variant False positive	MT2-to	DM	0
SNV	Non-variant False positive	MT2-to	HC-p20	0
SNV	Non-variant False positive	MT2-to	HC-p200	0.0108865
SNV	Non-variant False positive	MT2-to	MF	0.293153
SNV	Non-variant False positive	MT2-to	MH	0
SNV	Non-variant False positive	MT2-to	MT2-to	1
SNV	Germline False positive	DM	DM	1
SNV	Germline False positive	DM	HC-p20	0
SNV	Germline False positive	DM	HC-p200	0
SNV	Germline False positive	DM	MF	0
SNV	Germline False positive	DM	MH	0
SNV	Germline False positive	DM	MT2-to	0
SNV	Germline False positive	HC-p20	DM	0
SNV	Germline False positive	HC-p20	HC-p20	1
SNV	Germline False positive	HC-p20	HC-p200	0.044226
SNV	Germline False positive	HC-p20	MF	0.00106724
SNV	Germline False positive	HC-p20	MH	0
SNV	Germline False positive	HC-p20	MT2-to	0
SNV	Germline False positive	HC-p200	DM	0
SNV	Germline False positive	HC-p200	HC-p20	0.044226
SNV	Germline False positive	HC-p200	HC-p200	1
SNV	Germline False positive	HC-p200	MF	0.00761615
SNV	Germline False positive	HC-p200	MH	0
SNV	Germline False positive	HC-p200	MT2-to	0.0108865
SNV	Germline False positive	MF	DM	0
SNV	Germline False positive	MF	HC-p20	0.00106724
SNV	Germline False positive	MF	HC-p200	0.00761615
SNV	Germline False positive	MF	MF	1
SNV	Germline False positive	MF	MH	0
SNV	Germline False positive	MF	MT2-to	0.293153
SNV	Germline False positive	MH	DM	0
SNV	Germline False positive	MH	HC-p20	0
SNV	Germline False positive	MH	HC-p200	0
SNV	Germline False positive	MH	MF	0
SNV	Germline False positive	MH	MH	1
SNV	Germline False positive	MH	MT2-to	0
SNV	Germline False positive	MT2-to	DM	0
SNV	Germline False positive	MT2-to	HC-p20	0
SNV	Germline False positive	MT2-to	HC-p200	0.0108865
SNV	Germline False positive	MT2-to	MF	0.293153
SNV	Germline False positive	MT2-to	MH	0
SNV	Germline False positive	MT2-to	MT2-to	1
INDEL	True positive	HC-p20	HC-p20	1
INDEL	True positive	HC-p20	HC-p200	0.917956
INDEL	True positive	HC-p20	MF	0.278656
INDEL	True positive	HC-p20	MT2-to	0.346862
INDEL	True positive	HC-p200	HC-p20	0.917956
INDEL	True positive	HC-p200	HC-p200	1
INDEL	True positive	HC-p200	MF	0.287275
INDEL	True positive	HC-p200	MT2-to	0.357468
INDEL	True positive	MF	HC-p20	0.278656
INDEL	True positive	MF	HC-p200	0.287275
INDEL	True positive	MF	MF	1
INDEL	True positive	MF	MT2-to	0.56838
INDEL	True positive	MT2-to	HC-p20	0.346862
INDEL	True positive	MT2-to	HC-p200	0.357468
INDEL	True positive	MT2-to	MF	0.56838
INDEL	True positive	MT2-to	MT2-to	1
INDEL	Non-variant False positive	HC-p20	HC-p20	1
INDEL	Non-variant False positive	HC-p20	HC-p200	0.462428
INDEL	Non-variant False positive	HC-p20	MF	0.0122699
INDEL	Non-variant False positive	HC-p20	MT2-to	0.00797448
INDEL	Non-variant False positive	HC-p200	HC-p20	0.462428
INDEL	Non-variant False positive	HC-p200	HC-p200	1
INDEL	Non-variant False positive	HC-p200	MF	0.0155211
INDEL	Non-variant False positive	HC-p200	MT2-to	0.0197461
INDEL	Non-variant False positive	MF	HC-p20	0.0122699
INDEL	Non-variant False positive	MF	HC-p200	0.0155211
INDEL	Non-variant False positive	MF	MF	1
INDEL	Non-variant False positive	MF	MT2-to	0.0180818
INDEL	Non-variant False positive	MT2-to	HC-p20	0.00797448
INDEL	Non-variant False positive	MT2-to	HC-p200	0.0197461
INDEL	Non-variant False positive	MT2-to	MF	0.0180818
INDEL	Non-variant False positive	MT2-to	MT2-to	1
INDEL	Germline False positive	HC-p20	HC-p20	1
INDEL	Germline False positive	HC-p20	HC-p200	0.963773
INDEL	Germline False positive	HC-p20	MF	0
INDEL	Germline False positive	HC-p20	MT2-to	0.101793
INDEL	Germline False positive	HC-p200	HC-p20	0.963773
INDEL	Germline False positive	HC-p200	HC-p200	1
INDEL	Germline False positive	HC-p200	MF	0
INDEL	Germline False positive	HC-p200	MT2-to	0.101388
INDEL	Germline False positive	MF	HC-p20	0
INDEL	Germline False positive	MF	HC-p200	0
INDEL	Germline False positive	MF	MF	1
INDEL	Germline False positive	MF	MT2-to	0
INDEL	Germline False positive	MT2-to	HC-p20	0.101793
INDEL	Germline False positive	MT2-to	HC-p200	0.101388
INDEL	Germline False positive	MT2-to	MF	0
INDEL	Germline False positive	MT2-to	MT2-to	1

## Sheet: f
method	call set	intersection	call count
HC-p200	True positive	125x&250x	3669
HC-p200	True positive	1100x&250x&500x	1561
HC-p200	True positive	125x&500x	300
HC-p200	True positive	1100x&125x&500x	306
HC-p200	True positive	250x	3633
HC-p200	True positive	250x&500x	682
HC-p200	True positive	500x	1423
HC-p200	True positive	1100x&125x&250x&500x	8501
HC-p200	True positive	125x	19320
HC-p200	True positive	1100x&125x	754
HC-p200	True positive	1100x&125x&250x	536
HC-p200	True positive	125x&250x&500x	109
HC-p200	True positive	1100x	1249
HC-p200	True positive	1100x&500x	1783
HC-p200	True positive	1100x&250x	380
HC-p20	True positive	125x&250x	2478
HC-p20	True positive	1100x&250x&500x	2731
HC-p20	True positive	125x&500x	552
HC-p20	True positive	1100x&125x&500x	868
HC-p20	True positive	250x	2809
HC-p20	True positive	250x&500x	733
HC-p20	True positive	500x	1699
HC-p20	True positive	1100x&125x&250x&500x	3847
HC-p20	True positive	125x	8617
HC-p20	True positive	1100x&125x	845
HC-p20	True positive	1100x&125x&250x	536
HC-p20	True positive	125x&250x&500x	679
HC-p20	True positive	1100x	2656
HC-p20	True positive	1100x&500x	2936
HC-p20	True positive	1100x&250x	567
MH	True positive	125x&250x	1394
MH	True positive	1100x&250x&500x	6329
MH	True positive	125x&500x	288
MH	True positive	1100x&125x&500x	469
MH	True positive	250x	7096
MH	True positive	250x&500x	2053
MH	True positive	500x	7539
MH	True positive	1100x&125x&250x&500x	804
MH	True positive	125x	4992
MH	True positive	1100x&125x	822
MH	True positive	1100x&125x&250x	459
MH	True positive	125x&250x&500x	241
MH	True positive	1100x	19751
MH	True positive	1100x&500x	16816
MH	True positive	1100x&250x	2456
DM	True positive	125x&250x	17225
DM	True positive	1100x&250x&500x	3496
DM	True positive	125x&500x	530
DM	True positive	1100x&125x&500x	88
DM	True positive	250x	23010
DM	True positive	250x&500x	10356
DM	True positive	500x	7880
DM	True positive	1100x&125x&250x&500x	1751
DM	True positive	125x	8938
DM	True positive	1100x&125x	502
DM	True positive	1100x&125x&250x	3607
DM	True positive	125x&250x&500x	2784
DM	True positive	1100x	5287
DM	True positive	1100x&500x	945
DM	True positive	1100x&250x	3759
MT2-to	True positive	125x&250x	242
MT2-to	True positive	1100x&250x&500x	20939
MT2-to	True positive	125x&500x	41
MT2-to	True positive	1100x&125x&500x	1304
MT2-to	True positive	250x	636
MT2-to	True positive	250x&500x	224
MT2-to	True positive	500x	1254
MT2-to	True positive	1100x&125x&250x&500x	36650
MT2-to	True positive	125x	983
MT2-to	True positive	1100x&125x	568
MT2-to	True positive	1100x&125x&250x	264
MT2-to	True positive	125x&250x&500x	106
MT2-to	True positive	1100x	23299
MT2-to	True positive	1100x&500x	32724
MT2-to	True positive	1100x&250x	1360
MF	True positive	125x&250x	752
MF	True positive	1100x&250x&500x	29038
MF	True positive	125x&500x	243
MF	True positive	1100x&125x&500x	1683
MF	True positive	250x	1967
MF	True positive	250x&500x	2192
MF	True positive	500x	5653
MF	True positive	1100x&125x&250x&500x	31051
MF	True positive	125x	1257
MF	True positive	1100x&125x	1026
MF	True positive	1100x&125x&250x	536
MF	True positive	125x&250x&500x	1716
MF	True positive	1100x	20888
MF	True positive	1100x&500x	31987
MF	True positive	1100x&250x	2063
HC-p200	Non-variant False positive	125x&250x	185
HC-p200	Non-variant False positive	1100x&250x&500x	11
HC-p200	Non-variant False positive	125x&500x	10
HC-p200	Non-variant False positive	1100x&125x&500x	0
HC-p200	Non-variant False positive	250x	3906
HC-p200	Non-variant False positive	250x&500x	66
HC-p200	Non-variant False positive	500x	1092
HC-p200	Non-variant False positive	1100x&125x&250x&500x	1
HC-p200	Non-variant False positive	125x	20947
HC-p200	Non-variant False positive	1100x&125x	0
HC-p200	Non-variant False positive	1100x&125x&250x	0
HC-p200	Non-variant False positive	125x&250x&500x	1
HC-p200	Non-variant False positive	1100x	270
HC-p200	Non-variant False positive	1100x&500x	103
HC-p200	Non-variant False positive	1100x&250x	2
DM	Non-variant False positive	125x&250x	229
DM	Non-variant False positive	1100x&250x&500x	10
DM	Non-variant False positive	125x&500x	10
DM	Non-variant False positive	1100x&125x&500x	0
DM	Non-variant False positive	250x	1328
DM	Non-variant False positive	250x&500x	64
DM	Non-variant False positive	500x	376
DM	Non-variant False positive	1100x&125x&250x&500x	2
DM	Non-variant False positive	125x	1703
DM	Non-variant False positive	1100x&125x	3
DM	Non-variant False positive	1100x&125x&250x	6
DM	Non-variant False positive	125x&250x&500x	8
DM	Non-variant False positive	1100x	110
DM	Non-variant False positive	1100x&500x	22
DM	Non-variant False positive	1100x&250x	12
MT2-to	Non-variant False positive	125x&250x	150
MT2-to	Non-variant False positive	1100x&250x&500x	33
MT2-to	Non-variant False positive	125x&500x	15
MT2-to	Non-variant False positive	1100x&125x&500x	8
MT2-to	Non-variant False positive	250x	1045
MT2-to	Non-variant False positive	250x&500x	64
MT2-to	Non-variant False positive	500x	603
MT2-to	Non-variant False positive	1100x&125x&250x&500x	11
MT2-to	Non-variant False positive	125x	2633
MT2-to	Non-variant False positive	1100x&125x	15
MT2-to	Non-variant False positive	1100x&125x&250x	5
MT2-to	Non-variant False positive	125x&250x&500x	10
MT2-to	Non-variant False positive	1100x	589
MT2-to	Non-variant False positive	1100x&500x	169
MT2-to	Non-variant False positive	1100x&250x	20
MH	Non-variant False positive	125x&250x	0
MH	Non-variant False positive	1100x&250x&500x	0
MH	Non-variant False positive	125x&500x	0
MH	Non-variant False positive	1100x&125x&500x	0
MH	Non-variant False positive	250x	0
MH	Non-variant False positive	250x&500x	0
MH	Non-variant False positive	500x	1
MH	Non-variant False positive	1100x&125x&250x&500x	0
MH	Non-variant False positive	125x	0
MH	Non-variant False positive	1100x&125x	0
MH	Non-variant False positive	1100x&125x&250x	0
MH	Non-variant False positive	125x&250x&500x	0
MH	Non-variant False positive	1100x	0
MH	Non-variant False positive	1100x&500x	0
MH	Non-variant False positive	1100x&250x	0
HC-p20	Non-variant False positive	125x&250x	20
HC-p20	Non-variant False positive	1100x&250x&500x	0
HC-p20	Non-variant False positive	125x&500x	6
HC-p20	Non-variant False positive	1100x&125x&500x	0
HC-p20	Non-variant False positive	250x	190
HC-p20	Non-variant False positive	250x&500x	5
HC-p20	Non-variant False positive	500x	82
HC-p20	Non-variant False positive	1100x&125x&250x&500x	3
HC-p20	Non-variant False positive	125x	806
HC-p20	Non-variant False positive	1100x&125x	0
HC-p20	Non-variant False positive	1100x&125x&250x	0
HC-p20	Non-variant False positive	125x&250x&500x	2
HC-p20	Non-variant False positive	1100x	13
HC-p20	Non-variant False positive	1100x&500x	4
HC-p20	Non-variant False positive	1100x&250x	0
MF	Non-variant False positive	125x&250x	238
MF	Non-variant False positive	1100x&250x&500x	24
MF	Non-variant False positive	125x&500x	15
MF	Non-variant False positive	1100x&125x&500x	3
MF	Non-variant False positive	250x	1534
MF	Non-variant False positive	250x&500x	51
MF	Non-variant False positive	500x	821
MF	Non-variant False positive	1100x&125x&250x&500x	3
MF	Non-variant False positive	125x	3931
MF	Non-variant False positive	1100x&125x	14
MF	Non-variant False positive	1100x&125x&250x	8
MF	Non-variant False positive	125x&250x&500x	7
MF	Non-variant False positive	1100x	603
MF	Non-variant False positive	1100x&500x	196
MF	Non-variant False positive	1100x&250x	15
HC-p200	Germline False positive	125x&250x	0
HC-p200	Germline False positive	1100x&250x&500x	15297
HC-p200	Germline False positive	125x&500x	0
HC-p200	Germline False positive	1100x&125x&500x	4
HC-p200	Germline False positive	250x	1
HC-p200	Germline False positive	250x&500x	1
HC-p200	Germline False positive	500x	0
HC-p200	Germline False positive	1100x&125x&250x&500x	100932
HC-p200	Germline False positive	125x	46
HC-p200	Germline False positive	1100x&125x	0
HC-p200	Germline False positive	1100x&125x&250x	10
HC-p200	Germline False positive	125x&250x&500x	6
HC-p200	Germline False positive	1100x	220
HC-p200	Germline False positive	1100x&500x	5601
HC-p200	Germline False positive	1100x&250x	0
DM	Germline False positive	125x&250x	0
DM	Germline False positive	1100x&250x&500x	0
DM	Germline False positive	125x&500x	0
DM	Germline False positive	1100x&125x&500x	0
DM	Germline False positive	250x	0
DM	Germline False positive	250x&500x	0
DM	Germline False positive	500x	0
DM	Germline False positive	1100x&125x&250x&500x	0
DM	Germline False positive	125x	0
DM	Germline False positive	1100x&125x	0
DM	Germline False positive	1100x&125x&250x	0
DM	Germline False positive	125x&250x&500x	0
DM	Germline False positive	1100x	4
DM	Germline False positive	1100x&500x	0
DM	Germline False positive	1100x&250x	0
MT2-to	Germline False positive	125x&250x	18
MT2-to	Germline False positive	1100x&250x&500x	222
MT2-to	Germline False positive	125x&500x	0
MT2-to	Germline False positive	1100x&125x&500x	0
MT2-to	Germline False positive	250x	3
MT2-to	Germline False positive	250x&500x	18
MT2-to	Germline False positive	500x	0
MT2-to	Germline False positive	1100x&125x&250x&500x	14957
MT2-to	Germline False positive	125x	1
MT2-to	Germline False positive	1100x&125x	36
MT2-to	Germline False positive	1100x&125x&250x	0
MT2-to	Germline False positive	125x&250x&500x	17
MT2-to	Germline False positive	1100x	27
MT2-to	Germline False positive	1100x&500x	38
MT2-to	Germline False positive	1100x&250x	1
MH	Germline False positive	125x&250x	0
MH	Germline False positive	1100x&250x&500x	0
MH	Germline False positive	125x&500x	0
MH	Germline False positive	1100x&125x&500x	0
MH	Germline False positive	250x	37
MH	Germline False positive	250x&500x	0
MH	Germline False positive	500x	0
MH	Germline False positive	1100x&125x&250x&500x	0
MH	Germline False positive	125x	5
MH	Germline False positive	1100x&125x	0
MH	Germline False positive	1100x&125x&250x	0
MH	Germline False positive	125x&250x&500x	0
MH	Germline False positive	1100x	0
MH	Germline False positive	1100x&500x	0
MH	Germline False positive	1100x&250x	0
MF	Germline False positive	125x&250x	0
MF	Germline False positive	1100x&250x&500x	0
MF	Germline False positive	125x&500x	0
MF	Germline False positive	1100x&125x&500x	0
MF	Germline False positive	250x	0
MF	Germline False positive	250x&500x	0
MF	Germline False positive	500x	0
MF	Germline False positive	1100x&125x&250x&500x	0
MF	Germline False positive	125x	0
MF	Germline False positive	1100x&125x	0
MF	Germline False positive	1100x&125x&250x	0
MF	Germline False positive	125x&250x&500x	0
MF	Germline False positive	1100x	0
MF	Germline False positive	1100x&500x	0
MF	Germline False positive	1100x&250x	0
HC-p20	Germline False positive	125x&250x	17
HC-p20	Germline False positive	1100x&250x&500x	12036
HC-p20	Germline False positive	125x&500x	0
HC-p20	Germline False positive	1100x&125x&500x	0
HC-p20	Germline False positive	250x	1
HC-p20	Germline False positive	250x&500x	1
HC-p20	Germline False positive	500x	0
HC-p20	Germline False positive	1100x&125x&250x&500x	67295
HC-p20	Germline False positive	125x	49
HC-p20	Germline False positive	1100x&125x	31
HC-p20	Germline False positive	1100x&125x&250x	16
HC-p20	Germline False positive	125x&250x&500x	5
HC-p20	Germline False positive	1100x	220
HC-p20	Germline False positive	1100x&500x	5598
HC-p20	Germline False positive	1100x&250x	0
HC-p200	Non-variant False positive	125x&250x	185
HC-p200	Non-variant False positive	1100x&250x&500x	11
HC-p200	Non-variant False positive	125x&500x	10
HC-p200	Non-variant False positive	1100x&125x&500x	0
HC-p200	Non-variant False positive	250x	3906
HC-p200	Non-variant False positive	250x&500x	66
HC-p200	Non-variant False positive	500x	1092
HC-p200	Non-variant False positive	1100x&125x&250x&500x	1
HC-p200	Non-variant False positive	125x	20947
HC-p200	Non-variant False positive	1100x&125x	0
HC-p200	Non-variant False positive	1100x&125x&250x	0
HC-p200	Non-variant False positive	125x&250x&500x	1
HC-p200	Non-variant False positive	1100x	270
HC-p200	Non-variant False positive	1100x&500x	103
HC-p200	Non-variant False positive	1100x&250x	2
DM	Non-variant False positive	125x&250x	229
DM	Non-variant False positive	1100x&250x&500x	10
DM	Non-variant False positive	125x&500x	10
DM	Non-variant False positive	1100x&125x&500x	0
DM	Non-variant False positive	250x	1328
DM	Non-variant False positive	250x&500x	64
DM	Non-variant False positive	500x	376
DM	Non-variant False positive	1100x&125x&250x&500x	2
DM	Non-variant False positive	125x	1703
DM	Non-variant False positive	1100x&125x	3
DM	Non-variant False positive	1100x&125x&250x	6
DM	Non-variant False positive	125x&250x&500x	8
DM	Non-variant False positive	1100x	110
DM	Non-variant False positive	1100x&500x	22
DM	Non-variant False positive	1100x&250x	12
MT2-to	Non-variant False positive	125x&250x	150
MT2-to	Non-variant False positive	1100x&250x&500x	33
MT2-to	Non-variant False positive	125x&500x	15
MT2-to	Non-variant False positive	1100x&125x&500x	8
MT2-to	Non-variant False positive	250x	1045
MT2-to	Non-variant False positive	250x&500x	64
MT2-to	Non-variant False positive	500x	603
MT2-to	Non-variant False positive	1100x&125x&250x&500x	11
MT2-to	Non-variant False positive	125x	2633
MT2-to	Non-variant False positive	1100x&125x	15
MT2-to	Non-variant False positive	1100x&125x&250x	5
MT2-to	Non-variant False positive	125x&250x&500x	10
MT2-to	Non-variant False positive	1100x	589
MT2-to	Non-variant False positive	1100x&500x	169
MT2-to	Non-variant False positive	1100x&250x	20
MH	Non-variant False positive	125x&250x	0
MH	Non-variant False positive	1100x&250x&500x	0
MH	Non-variant False positive	125x&500x	0
MH	Non-variant False positive	1100x&125x&500x	0
MH	Non-variant False positive	250x	0
MH	Non-variant False positive	250x&500x	0
MH	Non-variant False positive	500x	1
MH	Non-variant False positive	1100x&125x&250x&500x	0
MH	Non-variant False positive	125x	0
MH	Non-variant False positive	1100x&125x	0
MH	Non-variant False positive	1100x&125x&250x	0
MH	Non-variant False positive	125x&250x&500x	0
MH	Non-variant False positive	1100x	0
MH	Non-variant False positive	1100x&500x	0
MH	Non-variant False positive	1100x&250x	0
HC-p20	Non-variant False positive	125x&250x	20
HC-p20	Non-variant False positive	1100x&250x&500x	0
HC-p20	Non-variant False positive	125x&500x	6
HC-p20	Non-variant False positive	1100x&125x&500x	0
HC-p20	Non-variant False positive	250x	190
HC-p20	Non-variant False positive	250x&500x	5
HC-p20	Non-variant False positive	500x	82
HC-p20	Non-variant False positive	1100x&125x&250x&500x	3
HC-p20	Non-variant False positive	125x	806
HC-p20	Non-variant False positive	1100x&125x	0
HC-p20	Non-variant False positive	1100x&125x&250x	0
HC-p20	Non-variant False positive	125x&250x&500x	2
HC-p20	Non-variant False positive	1100x	13
HC-p20	Non-variant False positive	1100x&500x	4
HC-p20	Non-variant False positive	1100x&250x	0
MF	Non-variant False positive	125x&250x	238
MF	Non-variant False positive	1100x&250x&500x	24
MF	Non-variant False positive	125x&500x	15
MF	Non-variant False positive	1100x&125x&500x	3
MF	Non-variant False positive	250x	1534
MF	Non-variant False positive	250x&500x	51
MF	Non-variant False positive	500x	821
MF	Non-variant False positive	1100x&125x&250x&500x	3
MF	Non-variant False positive	125x	3931
MF	Non-variant False positive	1100x&125x	14
MF	Non-variant False positive	1100x&125x&250x	8
MF	Non-variant False positive	125x&250x&500x	7
MF	Non-variant False positive	1100x	603
MF	Non-variant False positive	1100x&500x	196
MF	Non-variant False positive	1100x&250x	15
HC-p200	Germline False positive	125x&250x	0
HC-p200	Germline False positive	1100x&250x&500x	15297
HC-p200	Germline False positive	125x&500x	0
HC-p200	Germline False positive	1100x&125x&500x	4
HC-p200	Germline False positive	250x	1
HC-p200	Germline False positive	250x&500x	1
HC-p200	Germline False positive	500x	0
HC-p200	Germline False positive	1100x&125x&250x&500x	100932
HC-p200	Germline False positive	125x	46
HC-p200	Germline False positive	1100x&125x	0
HC-p200	Germline False positive	1100x&125x&250x	10
HC-p200	Germline False positive	125x&250x&500x	6
HC-p200	Germline False positive	1100x	220
HC-p200	Germline False positive	1100x&500x	5601
HC-p200	Germline False positive	1100x&250x	0
DM	Germline False positive	125x&250x	0
DM	Germline False positive	1100x&250x&500x	0
DM	Germline False positive	125x&500x	0
DM	Germline False positive	1100x&125x&500x	0
DM	Germline False positive	250x	0
DM	Germline False positive	250x&500x	0
DM	Germline False positive	500x	0
DM	Germline False positive	1100x&125x&250x&500x	0
DM	Germline False positive	125x	0
DM	Germline False positive	1100x&125x	0
DM	Germline False positive	1100x&125x&250x	0
DM	Germline False positive	125x&250x&500x	0
DM	Germline False positive	1100x	4
DM	Germline False positive	1100x&500x	0
DM	Germline False positive	1100x&250x	0
MT2-to	Germline False positive	125x&250x	18
MT2-to	Germline False positive	1100x&250x&500x	222
MT2-to	Germline False positive	125x&500x	0
MT2-to	Germline False positive	1100x&125x&500x	0
MT2-to	Germline False positive	250x	3
MT2-to	Germline False positive	250x&500x	18
MT2-to	Germline False positive	500x	0
MT2-to	Germline False positive	1100x&125x&250x&500x	14957
MT2-to	Germline False positive	125x	1
MT2-to	Germline False positive	1100x&125x	36
MT2-to	Germline False positive	1100x&125x&250x	0
MT2-to	Germline False positive	125x&250x&500x	17
MT2-to	Germline False positive	1100x	27
MT2-to	Germline False positive	1100x&500x	38
MT2-to	Germline False positive	1100x&250x	1
MH	Germline False positive	125x&250x	0
MH	Germline False positive	1100x&250x&500x	0
MH	Germline False positive	125x&500x	0
MH	Germline False positive	1100x&125x&500x	0
MH	Germline False positive	250x	37
MH	Germline False positive	250x&500x	0
MH	Germline False positive	500x	0
MH	Germline False positive	1100x&125x&250x&500x	0
MH	Germline False positive	125x	5
MH	Germline False positive	1100x&125x	0
MH	Germline False positive	1100x&125x&250x	0
MH	Germline False positive	125x&250x&500x	0
MH	Germline False positive	1100x	0
MH	Germline False positive	1100x&500x	0
MH	Germline False positive	1100x&250x	0
MF	Germline False positive	125x&250x	0
MF	Germline False positive	1100x&250x&500x	0
MF	Germline False positive	125x&500x	0
MF	Germline False positive	1100x&125x&500x	0
MF	Germline False positive	250x	0
MF	Germline False positive	250x&500x	0
MF	Germline False positive	500x	0
MF	Germline False positive	1100x&125x&250x&500x	0
MF	Germline False positive	125x	0
MF	Germline False positive	1100x&125x	0
MF	Germline False positive	1100x&125x&250x	0
MF	Germline False positive	125x&250x&500x	0
MF	Germline False positive	1100x	0
MF	Germline False positive	1100x&500x	0
MF	Germline False positive	1100x&250x	0
HC-p20	Germline False positive	125x&250x	17
HC-p20	Germline False positive	1100x&250x&500x	12036
HC-p20	Germline False positive	125x&500x	0
HC-p20	Germline False positive	1100x&125x&500x	0
HC-p20	Germline False positive	250x	1
HC-p20	Germline False positive	250x&500x	1
HC-p20	Germline False positive	500x	0
HC-p20	Germline False positive	1100x&125x&250x&500x	67295
HC-p20	Germline False positive	125x	49
HC-p20	Germline False positive	1100x&125x	31
HC-p20	Germline False positive	1100x&125x&250x	16
HC-p20	Germline False positive	125x&250x&500x	5
HC-p20	Germline False positive	1100x	220
HC-p20	Germline False positive	1100x&500x	5598
HC-p20	Germline False positive	1100x&250x	0
