# Supplementary material for: Comprehensive benchmarking and guidelines of mosaic variant calling strategies
Source: Nat Methods. 2023 Oct 12;20(12):2058–67. doi: 10.1038/s41592-023-02043-2 (PMC10703685; doi:10.1038/s41592-023-02043-2)
Supplement: Supplementary file 6 — Source data for Fig. 3. [file 41592_2023_2043_MOESM6_ESM.xlsx]

## Sheet: e
variant type	method	VAF range	f1-score	f1-score upper limit
SNV	MF	[0,1)	0.00300508	0.830409
SNV	MF	[1,2)	0.248691	0.989899
SNV	MF	[2,3)	0.699382	1
SNV	MF	[3,4)	0.694435	1
SNV	MF	[4,10)	0.748157	1
SNV	MF	[10,15)	0.862272	1
SNV	MF	[15,25)	0.964245	1
SNV	MF	[25,100)	0.905205	1
SNV	MH	[0,1)	NA	0.830409
SNV	MH	[1,2)	0.000186421	0.989899
SNV	MH	[2,3)	0.0054429	1
SNV	MH	[3,4)	0.0842309	1
SNV	MH	[4,10)	0.328355	1
SNV	MH	[10,15)	0.680448	1
SNV	MH	[15,25)	0.720494	1
SNV	MH	[25,100)	0.520088	1
SNV	DM	[0,1)	NA	0.830409
SNV	DM	[1,2)	0.0104864	0.989899
SNV	DM	[2,3)	0.111279	1
SNV	DM	[3,4)	0.0201252	1
SNV	DM	[4,10)	0.190329	1
SNV	DM	[10,15)	0.179095	1
SNV	DM	[15,25)	0.319747	1
SNV	DM	[25,100)	0.0134008	1
SNV	MT2-to	[0,1)	0.00987701	0.830409
SNV	MT2-to	[1,2)	0.338632	0.989899
SNV	MT2-to	[2,3)	0.603294	1
SNV	MT2-to	[3,4)	0.746516	1
SNV	MT2-to	[4,10)	0.729593	1
SNV	MT2-to	[10,15)	0.868525	1
SNV	MT2-to	[15,25)	0.970498	1
SNV	MT2-to	[25,100)	0.780769	1
SNV	HC-p20	[0,1)	NA	0.830409
SNV	HC-p20	[1,2)	3.60841e-05	0.989899
SNV	HC-p20	[2,3)	0.000393866	1
SNV	HC-p20	[3,4)	0.000898321	1
SNV	HC-p20	[4,10)	0.0324118	1
SNV	HC-p20	[10,15)	0.731808	1
SNV	HC-p20	[15,25)	0.968769	1
SNV	HC-p20	[25,100)	0.987276	1
SNV	HC-p200	[0,1)	NA	0.830409
SNV	HC-p200	[1,2)	0.000234524	0.989899
SNV	HC-p200	[2,3)	0.00102537	1
SNV	HC-p200	[3,4)	0.00306845	1
SNV	HC-p200	[4,10)	0.0187601	1
SNV	HC-p200	[10,15)	0.531107	1
SNV	HC-p200	[15,25)	0.975722	1
SNV	HC-p200	[25,100)	0.979048	1
SNV	STK2	[0,1)	0.00492899	0.830409
SNV	STK2	[1,2)	0.297915	0.989899
SNV	STK2	[2,3)	0.54523	1
SNV	STK2	[3,4)	0.665216	1
SNV	STK2	[4,10)	0.758758	1
SNV	STK2	[10,15)	0.947599	1
SNV	STK2	[15,25)	0.960338	1
SNV	STK2	[25,100)	0.935296	1
SNV	M2S2MH	[0,1)	0.00205957	0.830409
SNV	M2S2MH	[1,2)	0.493552	0.989899
SNV	M2S2MH	[2,3)	0.772391	1
SNV	M2S2MH	[3,4)	0.831255	1
SNV	M2S2MH	[4,10)	0.924788	1
SNV	M2S2MH	[10,15)	0.933545	1
SNV	M2S2MH	[15,25)	0.997768	1
SNV	M2S2MH	[25,100)	0.993563	1
SNV	MT2	[0,1)	0.00257952	0.830409
SNV	MT2	[1,2)	0.502169	0.989899
SNV	MT2	[2,3)	0.845026	1
SNV	MT2	[3,4)	0.87346	1
SNV	MT2	[4,10)	0.917245	1
SNV	MT2	[10,15)	0.91031	1
SNV	MT2	[15,25)	0.982475	1
SNV	MT2	[25,100)	0.987088	1
INDEL	MT2	[0,1)	0.000681005	0.780488
INDEL	MT2	[1,2)	0.174675	0.963731
INDEL	MT2	[2,3)	0.362548	0.989899
INDEL	MT2	[3,4)	0.554923	0.994975
INDEL	MT2	[4,10)	0.492479	1
INDEL	MT2	[10,15)	0.761435	1
INDEL	MT2	[15,25)	0.867742	0.994975
INDEL	MT2	[25,100)	0.927243	1
INDEL	STK2	[0,1)	NA	0.780488
INDEL	STK2	[1,2)	0.0147319	0.963731
INDEL	STK2	[2,3)	0.190973	0.989899
INDEL	STK2	[3,4)	0.311286	0.994975
INDEL	STK2	[4,10)	0.716477	1
INDEL	STK2	[10,15)	0.891527	1
INDEL	STK2	[15,25)	0.896747	0.994975
INDEL	STK2	[25,100)	0.380093	1
INDEL	MF	[0,1)	0.000782408	0.780488
INDEL	MF	[1,2)	0.038522	0.963731
INDEL	MF	[2,3)	0.137415	0.989899
INDEL	MF	[3,4)	0.123947	0.994975
INDEL	MF	[4,10)	0.142853	1
INDEL	MF	[10,15)	0.291459	1
INDEL	MF	[15,25)	0.743961	0.994975
INDEL	MF	[25,100)	0.642166	1
INDEL	MT2-to	[0,1)	0.00129722	0.780488
INDEL	MT2-to	[1,2)	0.0291068	0.963731
INDEL	MT2-to	[2,3)	0.0702456	0.989899
INDEL	MT2-to	[3,4)	0.144297	0.994975
INDEL	MT2-to	[4,10)	0.127875	1
INDEL	MT2-to	[10,15)	0.302209	1
INDEL	MT2-to	[15,25)	0.844444	0.994975
INDEL	MT2-to	[25,100)	0.216412	1
INDEL	HC-p20	[0,1)	NA	0.780488
INDEL	HC-p20	[1,2)	0.00166528	0.963731
INDEL	HC-p20	[2,3)	0.00237328	0.989899
INDEL	HC-p20	[3,4)	0.0146657	0.994975
INDEL	HC-p20	[4,10)	0.0918117	1
INDEL	HC-p20	[10,15)	0.473103	1
INDEL	HC-p20	[15,25)	0.787056	0.994975
INDEL	HC-p20	[25,100)	0.850258	1
INDEL	HC-p200	[0,1)	NA	0.780488
INDEL	HC-p200	[1,2)	0.00332779	0.963731
INDEL	HC-p200	[2,3)	0.00474094	0.989899
INDEL	HC-p200	[3,4)	0.0302198	0.994975
INDEL	HC-p200	[4,10)	0.00957358	1
INDEL	HC-p200	[10,15)	0.119935	1
INDEL	HC-p200	[15,25)	0.804098	0.994975
INDEL	HC-p200	[25,100)	0.803017	1
INDEL	M2S2MH	[0,1)	NA	0.780488
INDEL	M2S2MH	[1,2)	0.0114421	0.963731
INDEL	M2S2MH	[2,3)	0.153557	0.989899
INDEL	M2S2MH	[3,4)	0.291388	0.994975
INDEL	M2S2MH	[4,10)	0.625155	1
INDEL	M2S2MH	[10,15)	0.630872	1
INDEL	M2S2MH	[15,25)	0.508604	0.994975
INDEL	M2S2MH	[25,100)	0.587999	1

## Sheet: f
variant type	method	VAF range (M3)	VAF range (M1 or M2)	f1-score	Detection category
SNV	MF	<5%	<5%	0.901368	Mosaic
SNV	MT2-to	<5%	5%-10%	0.950516	Somatic
SNV	MT2-to	<5%	≥25%	0.964295	Somatic
SNV	MT2-to	5%-10%	<5%	0.93645	Somatic
SNV	MT2-to	5%-10%	5%-10%	0.958773	Somatic
SNV	MT2-to	5%-10%	10%-25%	0.978402	Somatic
SNV	MT2-to	5%-10%	≥25%	0.971066	Somatic
SNV	MT2-to	10%-25%	<5%	0.955462	Somatic
SNV	MT2-to	10%-25%	5%-10%	0.963373	Somatic
SNV	HC-p200	10%-25%	10%-25%	0.987764	Germline
SNV	HC-p200	10%-25%	≥25%	0.998561	Germline
SNV	MT2-m	≥25%	<5%	0.97529	Somatic
SNV	MT2-to	≥25%	5%-10%	0.97066	Somatic
SNV	HC-p200	≥25%	10%-25%	0.997032	Germline
SNV	MF	≥25%	≥25%	0.876958	Mosaic

## Sheet: g
variant type	method	VAF range (M3)	VAF range (M1 or M2)	f1-score	Detection category
INDEL	MT2-to	<5%	<5%	0.0706692	Somatic
INDEL	MF	<5%	5%-10%	0.664914	Mosaic
INDEL	MT2-to	<5%	≥25%	0.757549	Somatic
INDEL	MF	5%-10%	<5%	0.693516	Mosaic
INDEL	MF	5%-10%	5%-10%	0.721391	Mosaic
INDEL	MF	5%-10%	10%-25%	0.337912	Mosaic
INDEL	HC-p20	5%-10%	≥25%	0.77327	Germline
INDEL	MF	10%-25%	<5%	0.747043	Mosaic
INDEL	HC-p20	10%-25%	5%-10%	0.775819	Germline
INDEL	MF	10%-25%	10%-25%	0.627451	Mosaic
INDEL	MF	10%-25%	≥25%	0.243903	Mosaic
INDEL	MT2-m	≥25%	<5%	0.890815	Somatic
INDEL	HC-p20	≥25%	5%-10%	0.752247	Germline
INDEL	MT2-to	≥25%	10%-25%	0.373805	Somatic
INDEL	MF	≥25%	≥25%	0.507404	Mosaic

## Sheet: h
method	shared type	sensitivity
MH	Balanced	0.194088
MH	Unbalanced	0.1328
MT2-to	Balanced	0.93402
MT2-to	Unbalanced	0.933905
HC-p20	Balanced	0.283988
HC-p20	Unbalanced	0.092928
HC-p200	Balanced	0.314268
HC-p200	Unbalanced	0.124106
DM	Balanced	0.06667
DM	Unbalanced	0.053969
MT2-m	Balanced	0.383481
MT2-m	Unbalanced	0.394195
M2S2MH	Balanced	0.420875
M2S2MH	Unbalanced	0.491387
MHP-m	Balanced	0.365096
MHP-m	Unbalanced	0.446678
MF	Balanced	0.861743
MF	Unbalanced	0.843155

## Sheet: i
method	True positive (%)	Misclassified (%)	False negative (%)
MH	15.35	36.09	48.56
MF	84.94	10.3	4.76
MT2-to	93.39	2.54	4.07
HC-p20	15.74	48.07	36.19
HC-p200	18.83	49.17	32
DM	5.83	19.64	74.53
M2S2MH	23.38	16.04	60.58
