# Supplementary material for: Comprehensive benchmarking and guidelines of mosaic variant calling strategies
Source: Nat Methods. 2023 Oct 12;20(12):2058–67. doi: 10.1038/s41592-023-02043-2 (PMC10703685; doi:10.1038/s41592-023-02043-2)
Supplement: Supplementary file 7 — Source data for Fig. 4. [file 41592_2023_2043_MOESM7_ESM.xlsx]

## Sheet: b
variant type	method	feature	abbreviation	AUC	category	false positive type
SNV	MF	refhom_likelihood	RLH	0.991669	Genotype level feature	Non-variant
SNV	MF	mosaic_likelihood	MLH	0.97955	Genotype level feature	Non-variant
SNV	MF	mismatches_p	NMRS	0.954285	Alignment level feature	Non-variant
SNV	MF	dp_diff	Dpdiff	0.725968	Sequencing level feature	Non-variant
SNV	MF	alt_baseq1b_p	BQpRSpa	0.710144	Sequencing level feature	Non-variant
SNV	MF	baseq_p	BQRSp	0.656639	Sequencing level feature	Non-variant
SNV	MF	het_likelihood	HetLH	0.607538	Genotype level feature	Non-variant
SNV	MF	baseq_t	BQRSz	0.599189	Sequencing level feature	Non-variant
SNV	MF	sb_p	FS	0.592251	Alignment level feature	Non-variant
SNV	MF	alt2_proportion_SNPonly	A2P	0.588806	Genotype level feature	Non-variant
SNV	MF	GCcontent	GC	0.577861	Sequencing level feature	Non-variant
SNV	MF	althom_likelihood	HomLH	0.551377	Genotype level feature	Non-variant
SNV	MF	indel_proportion_SNPonly	IDP	0.542247	Genotype level feature	Non-variant
SNV	MF	querypos_p	QPW	0.539876	Sequencing level feature	Non-variant
SNV	MF	leftpos_p	LPW	0.538797	Sequencing level feature	Non-variant
SNV	MF	ref_softclip	SCr	0.536118	Alignment level feature	Non-variant
SNV	MF	alt_baseq1b_t	BQpRSza	0.524745	Sequencing level feature	Non-variant
SNV	MF	ref_baseq1b_t	BQpRSzr	0.509624	Sequencing level feature	Non-variant
SNV	MF	mapq_difference	DMQ	0.505886	Alignment level feature	Non-variant
SNV	MF	alt_softclip	SCa	0.504947	Alignment level feature	Non-variant
SNV	MF	ref_baseq1b_p	BQpRSpr	0.504151	Sequencing level feature	Non-variant
SNV	MF	mapq_p	MQRS	0.501488	Alignment level feature	Non-variant
SNV	MF	seqpos_p	SCW	0.500202	Sequencing level feature	Non-variant
SNV	MF	conflict_num	CN	0.500006	Sequencing level feature	Non-variant
SNV	MT-to	TLOD	TLOD	0.968317	Genotype level feature	Non-variant
SNV	MT-to	MBQ_alt	MBQa	0.670774	Sequencing level feature	Non-variant
SNV	MT-to	ECNT	ECNT	0.637264	Alignment level feature	Non-variant
SNV	MT-to	MBQ_ref	MBQr	0.635968	Sequencing level feature	Non-variant
SNV	MT-to	MFRL_ref	MFRLr	0.616478	Sequencing level feature	Non-variant
SNV	MT-to	MMQ_alt	MMQa	0.560301	Alignment level feature	Non-variant
SNV	MT-to	MFRL_alt	MFRLa	0.524925	Sequencing level feature	Non-variant
SNV	MT-to	MPOS	MPOS	0.520542	Sequencing level feature	Non-variant
SNV	MT-to	GERMQ	GERMQ	0.503303	Genotype level feature	Non-variant
SNV	MT-to	MMQ_ref	MMQr	0.500245	Alignment level feature	Non-variant
SNV	HC-p20	QUAL	QUAL	0.962838	Genotype level feature	Non-variant
SNV	HC-p20	QD	QD	0.835635	Genotype level feature	Non-variant
SNV	HC-p20	SOR	SOR	0.707575	Alignment level feature	Non-variant
SNV	HC-p20	MQ	MQ	0.680759	Alignment level feature	Non-variant
SNV	HC-p20	MQRankSum	MQRS	0.669505	Alignment level feature	Non-variant
SNV	HC-p20	FS	FS	0.603754	Alignment level feature	Non-variant
SNV	HC-p20	BaseQRankSum	BQRS	0.580852	Sequencing level feature	Non-variant
SNV	HC-p20	ReadPosRankSum	RPRS	0.578623	Sequencing level feature	Non-variant
SNV	HC-p200	QUAL	QUAL	0.991517	Genotype level feature	Non-variant
SNV	HC-p200	SOR	SOR	0.856096	Alignment level feature	Non-variant
SNV	HC-p200	QD	QD	0.801156	Genotype level feature	Non-variant
SNV	HC-p200	BaseQRankSum	BQRS	0.622231	Sequencing level feature	Non-variant
SNV	HC-p200	MQ	MQ	0.607006	Alignment level feature	Non-variant
SNV	HC-p200	MQRankSum	MQRS	0.582263	Alignment level feature	Non-variant
SNV	HC-p200	ReadPosRankSum	RPRS	0.54351	Sequencing level feature	Non-variant
SNV	HC-p200	FS	FS	0.502079	Alignment level feature	Non-variant
SNV	DM	score2	score2	0.73154	Genotype level feature	Non-variant
SNV	DM	score1	score1	0.629589	Genotype level feature	Non-variant
SNV	DM	score3	score3	0.629431	Genotype level feature	Non-variant
SNV	DM	homopolymer	HomPM	0.542713	Alignment level feature	Non-variant
SNV	DM	depth_fraction	Dpfrac	0.539889	Sequencing level feature	Non-variant
SNV	DM	dinucluotide	diNT	0.501365	Alignment level feature	Non-variant
SNV	MT-to	GERMQ	GERMQ	0.948726	Genotype level feature	Germline
SNV	MT-to	TLOD	TLOD	0.924298	Genotype level feature	Germline
SNV	MT-to	MFRL_ref	MFRLr	0.737068	Sequencing level feature	Germline
SNV	MT-to	MFRL_alt	MFRLa	0.667255	Sequencing level feature	Germline
SNV	MT-to	MBQ_alt	MBQa	0.619232	Sequencing level feature	Germline
SNV	MT-to	MBQ_ref	MBQr	0.609433	Sequencing level feature	Germline
SNV	MT-to	ECNT	ECNT	0.531323	Alignment level feature	Germline
SNV	MT-to	MPOS	MPOS	0.515292	Sequencing level feature	Germline
SNV	MT-to	MMQ_alt	MMQa	0.500719	Alignment level feature	Germline
SNV	MT-to	MMQ_ref	MMQr	0.500104	Alignment level feature	Germline
SNV	HC-p20	QD	QD	0.984648	Genotype level feature	Germline
SNV	HC-p20	QUAL	QUAL	0.852985	Genotype level feature	Germline
SNV	HC-p20	BaseQRankSum	BQRS	0.661511	Sequencing level feature	Germline
SNV	HC-p20	MQRankSum	MQRS	0.656134	Alignment level feature	Germline
SNV	HC-p20	MQ	MQ	0.655334	Alignment level feature	Germline
SNV	HC-p20	FS	SBFS	0.642196	Alignment level feature	Germline
SNV	HC-p20	SOR	SOR	0.51406	Alignment level feature	Germline
SNV	HC-p20	ReadPosRankSum	RPRS	0.507389	Sequencing level feature	Germline
SNV	HC-p200	QD	QD	0.93552	Genotype level feature	Germline
SNV	HC-p200	QUAL	QUAL	0.879583	Genotype level feature	Germline
SNV	HC-p200	BaseQRankSum	BQRS	0.662376	Sequencing level feature	Germline
SNV	HC-p200	MQRankSum	MQRS	0.65708	Alignment level feature	Germline
SNV	HC-p200	MQ	MQ	0.655861	Alignment level feature	Germline
SNV	HC-p200	FS	SBFS	0.643292	Alignment level feature	Germline
SNV	HC-p200	SOR	SOR	0.51315	Alignment level feature	Germline
SNV	HC-p200	ReadPosRankSum	RPRS	0.506965	Sequencing level feature	Germline
SNV	DM	score2	score2	0.999816	Genotype level feature	Germline
SNV	DM	score3	score3	0.844396	Genotype level feature	Germline
SNV	DM	depth_fraction	Dpfrac	0.810746	Sequencing level feature	Germline
SNV	DM	score1	score1	0.690995	Genotype level feature	Germline
SNV	DM	homopolymer	HomPM	0.554939	Alignment level feature	Germline
SNV	DM	dinucluotide	diNT	0.501511	Alignment level feature	Germline
INDEL	MF	refhom_likelihood	RLH	0.890581	Genotype level feature	Non-variant
INDEL	MF	mismatches_p	NMRS	0.868456	Alignment level feature	Non-variant
INDEL	MF	mosaic_likelihood	MLH	0.81405	Genotype level feature	Non-variant
INDEL	MF	alt_baseq1b_p	BQpRSpa	0.684549	Sequencing level feature	Non-variant
INDEL	MF	het_likelihood	HetLH	0.676898	Genotype level feature	Non-variant
INDEL	MF	mapq_difference	DMQ	0.62985	Alignment level feature	Non-variant
INDEL	MF	baseq_t	BQRSz	0.623805	Sequencing level feature	Non-variant
INDEL	MF	baseq_p	BQRSp	0.617166	Sequencing level feature	Non-variant
INDEL	MF	GCcontent	GC	0.615548	Sequencing level feature	Non-variant
INDEL	MF	sb_p	FS	0.590611	Alignment level feature	Non-variant
INDEL	MF	mapq_p	MQRS	0.580053	Alignment level feature	Non-variant
INDEL	MF	dp_diff	Dpdiff	0.566161	Sequencing level feature	Non-variant
INDEL	MF	alt_baseq1b_t	BQpRSza	0.564885	Sequencing level feature	Non-variant
INDEL	MF	querypos_p	QPW	0.544884	Sequencing level feature	Non-variant
INDEL	MF	ref_baseq1b_p	BQpRSpr	0.539904	Sequencing level feature	Non-variant
INDEL	MF	leftpos_p	LPW	0.537779	Sequencing level feature	Non-variant
INDEL	MF	ref_softclip	SCr	0.517359	Alignment level feature	Non-variant
INDEL	MF	alt_softclip	SCa	0.510517	Alignment level feature	Non-variant
INDEL	MF	ref_baseq1b_t	BQpRSzr	0.504945	Sequencing level feature	Non-variant
INDEL	MF	seqpos_p	SCW	0.502891	Sequencing level feature	Non-variant
INDEL	MF	althom_likelihood	HomLH	0.50213	Genotype level feature	Non-variant
INDEL	MF	conflict_num	CN	0.500345	Sequencing level feature	Non-variant
INDEL	MF	indel_proportion_SNPonly	IDP	0.5	Genotype level feature	Non-variant
INDEL	MF	alt2_proportion_SNPonly	A2P	0.5	Genotype level feature	Non-variant
INDEL	MT-to	MPOS	MPOS	0.76435	Sequencing level feature	Non-variant
INDEL	MT-to	TLOD	TLOD	0.746115	Genotype level feature	Non-variant
INDEL	MT-to	MBQ_alt	MBQa	0.725004	Sequencing level feature	Non-variant
INDEL	MT-to	MFRL_alt	MFRLa	0.568653	Sequencing level feature	Non-variant
INDEL	MT-to	MMQ_alt	MMQa	0.562345	Alignment level feature	Non-variant
INDEL	MT-to	MFRL_ref	MFRLr	0.557365	Sequencing level feature	Non-variant
INDEL	MT-to	ECNT	ECNT	0.552634	Alignment level feature	Non-variant
INDEL	MT-to	GERMQ	GERMQ	0.507994	Genotype level feature	Non-variant
INDEL	MT-to	MBQ_ref	MBQr	0.502228	Sequencing level feature	Non-variant
INDEL	MT-to	MMQ_ref	MMQr	0.501602	Alignment level feature	Non-variant
INDEL	HC-p20	MQRankSum	MQRS	0.682204	Alignment level feature	Non-variant
INDEL	HC-p20	QD	QD	0.631556	Genotype level feature	Non-variant
INDEL	HC-p20	MQ	MQ	0.629546	Alignment level feature	Non-variant
INDEL	HC-p20	BaseQRankSum	BQRS	0.607384	Sequencing level feature	Non-variant
INDEL	HC-p20	QUAL	QUAL	0.536256	Genotype level feature	Non-variant
INDEL	HC-p20	SOR	SOR	0.535075	Alignment level feature	Non-variant
INDEL	HC-p20	FS	FS	0.520877	Alignment level feature	Non-variant
INDEL	HC-p20	ReadPosRankSum	RPRS	0.508611	Sequencing level feature	Non-variant
INDEL	HC-p200	MQRankSum	MQRS	0.830248	Alignment level feature	Non-variant
INDEL	HC-p200	MQ	MQ	0.739522	Alignment level feature	Non-variant
INDEL	HC-p200	QUAL	QUAL	0.713122	Genotype level feature	Non-variant
INDEL	HC-p200	BaseQRankSum	BQRS	0.568547	Sequencing level feature	Non-variant
INDEL	HC-p200	SOR	SOR	0.5592	Alignment level feature	Non-variant
INDEL	HC-p200	FS	FS	0.536714	Alignment level feature	Non-variant
INDEL	HC-p200	QD	QD	0.520056	Genotype level feature	Non-variant
INDEL	HC-p200	ReadPosRankSum	RPRS	0.514843	Sequencing level feature	Non-variant
INDEL	MT-to	GERMQ	GERMQ	0.993071	Genotype level feature	Germline
INDEL	MT-to	TLOD	TLOD	0.798472	Genotype level feature	Germline
INDEL	MT-to	MFRL_ref	MFRLr	0.735791	Sequencing level feature	Germline
INDEL	MT-to	MPOS	MPOS	0.664476	Sequencing level feature	Germline
INDEL	MT-to	MBQ_ref	MBQr	0.663723	Sequencing level feature	Germline
INDEL	MT-to	MFRL_alt	MFRLa	0.588518	Sequencing level feature	Germline
INDEL	MT-to	MBQ_alt	MBQa	0.543933	Sequencing level feature	Germline
INDEL	MT-to	ECNT	ECNT	0.513875	Alignment level feature	Germline
INDEL	MT-to	MMQ_alt	MMQa	0.503238	Alignment level feature	Germline
INDEL	MT-to	MMQ_ref	MMQr	0.501766	Alignment level feature	Germline
INDEL	HC-p20	QD	QD	0.98494	Genotype level feature	Germline
INDEL	HC-p20	QUAL	QUAL	0.83719	Genotype level feature	Germline
INDEL	HC-p20	FS	SBFS	0.65679	Alignment level feature	Germline
INDEL	HC-p20	BaseQRankSum	BQRS	0.654075	Sequencing level feature	Germline
INDEL	HC-p20	ReadPosRankSum	RPRS	0.591126	Sequencing level feature	Germline
INDEL	HC-p20	MQRankSum	MQRS	0.556013	Alignment level feature	Germline
INDEL	HC-p20	MQ	MQ	0.514974	Alignment level feature	Germline
INDEL	HC-p20	SOR	SOR	0.501523	Alignment level feature	Germline
INDEL	HC-p200	QD	QD	0.890796	Genotype level feature	Germline
INDEL	HC-p200	QUAL	QUAL	0.861126	Genotype level feature	Germline
INDEL	HC-p200	FS	SBFS	0.656521	Alignment level feature	Germline
INDEL	HC-p200	BaseQRankSum	BQRS	0.65016	Sequencing level feature	Germline
INDEL	HC-p200	ReadPosRankSum	RPRS	0.586349	Sequencing level feature	Germline
INDEL	HC-p200	MQRankSum	MQRS	0.547021	Alignment level feature	Germline
INDEL	HC-p200	MQ	MQ	0.52623	Alignment level feature	Germline
INDEL	HC-p200	SOR	SOR	0.503278	Alignment level feature	Germline

## Sheet: c
variant type	method	filter	call set	false positive type	# Additional calls (log10)	Delta F1-score (*103)
SNV	HC-p200	FS	False positive	Germline	0.778151	-0.000119453
SNV	HC-p200	FS	False positive	Non-variant	1.20412	-0.000119453
SNV	HC-p200	FS	True positive		1.14613	-0.000119453
SNV	HC-p200	LoC	False positive	Germline	0	1.70213e-05
SNV	HC-p200	LoC	False positive	Non-variant	1.11394	1.70213e-05
SNV	HC-p200	LoC	True positive		0	1.70213e-05
SNV	HC-p200	MQ	False positive	Germline	3.17114	0.000921844
SNV	HC-p200	MQ	False positive	Non-variant	0.60206	0.000921844
SNV	HC-p200	MQ	True positive		2.02119	0.000921844
SNV	HC-p200	QD	False positive	Germline	0	-1.97208
SNV	HC-p200	QD	False positive	Non-variant	5.20674	-1.97208
SNV	HC-p200	QD	True positive		5.36898	-1.97208
SNV	HC-p200	RPR	False positive	Germline	0	7.09227e-06
SNV	HC-p200	RPR	False positive	Non-variant	0.778151	7.09227e-06
SNV	HC-p200	RPR	True positive		0	7.09227e-06
SNV	MT2-to	BQ	False positive	Germline	0	0.0310455
SNV	MT2-to	BQ	False positive	Non-variant	1.73239	0.0310455
SNV	MT2-to	BQ	True positive		0.60206	0.0310455
SNV	MT2-to	CU	False positive	Germline	2.69285	-0.602276
SNV	MT2-to	CU	False positive	Non-variant	2.70243	-0.602276
SNV	MT2-to	CU	True positive		3.9839	-0.602276
SNV	MT2-to	Frg	False positive	Germline	0	0.00593234
SNV	MT2-to	Frg	False positive	Non-variant	1.04139	0.00593234
SNV	MT2-to	Frg	True positive		0	0.00593234
SNV	MT2-to	HT	False positive	Germline	2.67025	-0.0572314
SNV	MT2-to	HT	False positive	Non-variant	0.954243	-0.0572314
SNV	MT2-to	HT	True positive		3.43473	-0.0572314
SNV	MT2-to	MQ	False positive	Germline	1.73239	0.0116839
SNV	MT2-to	MQ	False positive	Non-variant	0.30103	0.0116839
SNV	MT2-to	MQ	True positive		2.21484	0.0116839
SNV	MT2-to	PoN	False positive	Germline	3.902	4.22871
SNV	MT2-to	PoN	False positive	Non-variant	1.85126	4.22871
SNV	MT2-to	PoN	True positive		0.90309	4.22871
SNV	MT2-to	POS	False positive	Germline	0	0.00199873
SNV	MT2-to	POS	False positive	Non-variant	0.69897	0.00199873
SNV	MT2-to	POS	True positive		0.60206	0.00199873
SNV	MT2-to	SB	False positive	Germline	0	0.164527
SNV	MT2-to	SB	False positive	Non-variant	2.57287	0.164527
SNV	MT2-to	SB	True positive		2.65128	0.164527
SNV	MT2-to	WE	False positive	Germline	0	0.151187
SNV	MT2-to	WE	False positive	Non-variant	2.42651	0.151187
SNV	MT2-to	WE	True positive		1.6902	0.151187
INDEL	HC-p200	FS	False positive	Germline	0	0.00196008
INDEL	HC-p200	FS	False positive	Non-variant	1	0.00196008
INDEL	HC-p200	FS	True positive		0.30103	0.00196008
INDEL	HC-p200	MQ	False positive	Germline	0	-0.0336532
INDEL	HC-p200	MQ	False positive	Non-variant	0	-0.0336532
INDEL	HC-p200	MQ	True positive		1.27875	-0.0336532
INDEL	HC-p200	QD	False positive	Germline	0	1.57593
INDEL	HC-p200	QD	False positive	Non-variant	4.54602	1.57593
INDEL	HC-p200	QD	True positive		3.6894	1.57593
INDEL	MT2-to	BQ	False positive	Germline	0	0.122972
INDEL	MT2-to	BQ	False positive	Non-variant	0.69897	0.122972
INDEL	MT2-to	BQ	True positive		0	0.122972
INDEL	MT2-to	CU	False positive	Germline	1.60206	0.919344
INDEL	MT2-to	CU	False positive	Non-variant	1.81291	0.919344
INDEL	MT2-to	CU	True positive		2.27416	0.919344
INDEL	MT2-to	Frg	False positive	Germline	0	0.760654
INDEL	MT2-to	Frg	False positive	Non-variant	1.41497	0.760654
INDEL	MT2-to	Frg	True positive		0	0.760654
INDEL	MT2-to	GL	False positive	Germline	3.06633	22.6663
INDEL	MT2-to	GL	False positive	Non-variant	0	22.6663
INDEL	MT2-to	GL	True positive		0.90309	22.6663
INDEL	MT2-to	HT	False positive	Germline	1	-0.386007
INDEL	MT2-to	HT	False positive	Non-variant	1.4624	-0.386007
INDEL	MT2-to	HT	True positive		2.11727	-0.386007
INDEL	MT2-to	MQ	False positive	Germline	0	0.0569457
INDEL	MT2-to	MQ	False positive	Non-variant	0.60206	0.0569457
INDEL	MT2-to	MQ	True positive		0.60206	0.0569457
INDEL	MT2-to	MtA	False positive	Germline	0	0.0307887
INDEL	MT2-to	MtA	False positive	Non-variant	0.30103	0.0307887
INDEL	MT2-to	MtA	True positive		0	0.0307887
INDEL	MT2-to	PoN	False positive	Germline	3.50542	38.0877
INDEL	MT2-to	PoN	False positive	Non-variant	0.69897	38.0877
INDEL	MT2-to	PoN	True positive		1.78533	38.0877
INDEL	MT2-to	POS	False positive	Germline	0	0.306518
INDEL	MT2-to	POS	False positive	Non-variant	1.04139	0.306518
INDEL	MT2-to	POS	True positive		0	0.306518
INDEL	MT2-to	Slp	False positive	Germline	0	6.99822
INDEL	MT2-to	Slp	False positive	Non-variant	2.88423	6.99822
INDEL	MT2-to	Slp	True positive		3.07041	6.99822
INDEL	MT2-to	SB	False positive	Germline	0	1.28661
INDEL	MT2-to	SB	False positive	Non-variant	1.66276	1.28661
INDEL	MT2-to	SB	True positive		0.845098	1.28661
INDEL	MT2-to	WE	False positive	Germline	0	4.46859
INDEL	MT2-to	WE	False positive	Non-variant	2.27875	4.46859
INDEL	MT2-to	WE	True positive		1.90309	4.46859
