# Supplementary material for: Comprehensive benchmarking and guidelines of mosaic variant calling strategies
Source: Nat Methods. 2023 Oct 12;20(12):2058–67. doi: 10.1038/s41592-023-02043-2 (PMC10703685; doi:10.1038/s41592-023-02043-2)
Supplement: Supplementary file 8 — Source data for Fig. 5. [file 41592_2023_2043_MOESM8_ESM.xlsx]

## Sheet: a
variant type	tool	VL AUPRC	L AUPRC	M AUPRC	H AUPRC	125x	250x	500x	1,100x	TP consistency	Non-variant FP consistency	Germline FP consistency
SNV	1.MH	0.0027184	0.28934	0.506963	0.333948	0.0776508	0.143132	0.210114	0.311644	0.449328	0	0
SNV	3.MF	0.571052	0.914258	0.926349	0.836015	0.604054	0.756605	0.859092	0.875137	0.774596	0.0769128	NA
SNV	14.DM	0.0121605	0.184309	0.199012	0.0295965	0.369027	0.462027	0.223367	0.106953	0.499601	0.094257	0
SNV	4.MT	0.73302	0.939284	0.94808	0.41846	0.551325	0.625791	0.729832	0.836152	0.782974	0.0931099	0.997979
SNV	7.HC20	0.000171689	0.0828132	0.510034	0.487179	0.181809	0.201633	0.232963	0.284996	0.515221	0.0353669	0.996834
SNV	12.HC200	0.000486451	0.110762	0.583748	0.739479	0.362679	0.423669	0.395309	0.347255	0.420328	0.0142513	0.997814
INDEL	3.MF	0.297857	0.589596	0.527919	0.480553
INDEL	4.MT	0.29954	0.583964	0.523745	0.401555
INDEL	7.HC20	0.00191939	0.182379	0.644182	0.591178
INDEL	12.HC200	0.00423154	0.194102	0.70905	0.665478

## Sheet: b
		Sample-specific variant				Shared variant
variant type	tool	VL AUPRC	L AUPRC	M AUPRC	H AUPRC	VL AUPRC	L AUPRC	M AUPRC	H AUPRC	Difference of sensitivity in balanced and unbalanced VAFs	Misclassified shared variant (%)
SNV	MHP-m	0.00140986	0.196425	0.539376	0.457261	0.0272263	0.373923	0.527585	0.0539958	0.061288	36.09
SNV	MHP-m					0.0977093	0.64584	0.715724	0.671945	0.081582	NA
SNV	MF	0.271679	0.760093	0.926253	0.878885	0.901368	0.905427	0.940695	0.893245	0.018588	10.3
SNV	DM	0.000711211	0.0578166	0.135646	0.0905328	0.109562	0.152212	0.181291	0.0288099	0.012701	19.64
SNV	MT2-to	0.62595	0.885761	0.93946	0.754909	0.950516	0.964919	0.967885	0.966137	0.000115	2.54
SNV	MT2	0.422859	0.912057	0.96138	0.970023	NA	NA	NA	NA	NA	NA
SNV	MT2-m					0.155244	0.481438	0.490132	0.593599	0.010714	NA
SNV	STK2	0.578825	0.943803	0.995711	0.997717	NA	NA	NA	NA	NA	NA
SNV	HC-p20	0.000106322	0.00657067	0.670299	0.930907	0.000122992	0.112321	0.711292	0.16193	0.19106	48.07
SNV	HC-p200	0.000313926	0.000465008	0.527889	0.895461	0.00128517	0.1901	0.765523	0.218945	0.190162	49.17
SNV	M2S2MH	0.457509	0.874096	0.965267	0.991371	0.441497	0.713334	0.744511	0.671165	0.070512	16.04
